# Supplementary material for: Delineating meta-quantitative trait loci for anthracnose resistance in common bean (Phaseolus vulgaris L.)
Source: Front Plant Sci. 2022 Aug 25;13:966339. doi: 10.3389/fpls.2022.966339 (PMC9453441; doi:10.3389/fpls.2022.966339)
Supplement: Supplementary file 1 [file Data_Sheet_1.xlsx]

## Sheet: Table S1
Delineating meta-quantitative trait loci for anthracnose resistance in common bean (Phaseolus vulgaris L .)
		Frontiers in Plant Science
Safoora Shafi1, Dinesh Kumar Saini2, Mohd Anwar Khan1, Vanya Bawa3, Neeraj Choudhary3, Waseem Ali Dar4, Arun K Pandey5, Rajeev Kumar Varshney*6, Reyazul Rouf Mir1*
1Division of Genetics and Plant Breeding, Faculty of Agriculture, SKUAST-Kashmir, Wadura-193201, India
2Department of Plant Breeding and Genetics, Punjab Agricultural University, Ludhiana, Punjab, India
3Division of Genetics & Plant Breeding, Faculty of Agriculture, SKUAST-Jammu, Chatha-180009, J&K, India
4Mountain Agriculture Research and Extension Station, SKUAST-Kashmir, Bandipora, Jammu and Kashmir, India
5College of Life Sciences, China Jiliang University, Hangzhou 310018, China
6State Agricultural Biotechnology Centre, Centre for Crop & Food Innovation, Food Futures Institute, Murdoch University, Murdoch, WA, Australia
*Corresponding author email address: Rajeev.Varshney@murdoch.edu.au; rrmir@skuastkashmir.ac.in
Table S1: Consensus map constructed during the present study for meta-analysis
Marker	Chr.	cM
IAC21	Pv01	0
W07	Pv01	0
E32M60-114	Pv01	0
Co-x	Pv01	0
ss715646776	Pv01	0
g2490	Pv01	0
DFRb	Pv01	0
DROD4c	Pv01	0
g901	Pv01	0
BARCPVSSR01282	Pv01	0
SS54	Pv01	0
ss715647343	Pv01	0
ss715639517	Pv01	0
ss1399947317	Pv01	0
ss715647342	Pv01	0
DFRa	Pv01	0.5
g1795	Pv01	0.5
ss715639516	Pv01	0.623
ss715639518	Pv01	0.623
ss1399947322	Pv01	0.822
E32M60-147	Pv01	1
ss715646262	Pv01	1
ss1399947327	Pv01	1.863
ss715648157	Pv01	2
BARCPVSSR01309	Pv01	2.4
BARCPVSSR01313	Pv01	3.3
ss715639284	Pv01	3.309
DROD3a	Pv01	3.5
ss715649523	Pv01	3.9
ss715647365	Pv01	4
ss715646680	Pv01	4.3
ss1399949777	Pv01	4.595
SS92	Pv01	5
BARCPVSSR01316	Pv01	5.1
SS98	Pv01	5.3
ss715648855	Pv01	6
SS55	Pv01	6.1
SS56	Pv01	6.1
ss1399949780	Pv01	6.402
g1645	Pv01	6.5
ss715647678	Pv01	7
ss715645089	Pv01	7
ss715647675	Pv01	7.246
ss715647676	Pv01	7.455
ss715648374	Pv01	7.6
ss715648030	Pv01	7.786
ss715648027	Pv01	8.011
ss715648029	Pv01	8.011
BARCPVSSR01342	Pv01	8.4
ss715649655	Pv01	8.515
ss715649659	Pv01	8.923
ss715648193	Pv01	9.342
CO-AC	Pv01	9.5
ss715649660	Pv01	10
ss715648192	Pv01	10
ss715648196	Pv01	10
ss715648187	Pv01	10.574
ss715648189	Pv01	10.782
ss715650117	Pv01	10.8
ss1399947331	Pv01	10.946
ss715648190	Pv01	10.946
ss715648191	Pv01	10.946
ss715644931	Pv01	11
ss715648457	Pv01	11.1
ss1399947332	Pv01	11.116
ss715640553	Pv01	11.116
ss715647048	Pv01	11.7
ss715641458	Pv01	11.8
ss715646993	Pv01	12.1
BARCPVSSR01377	Pv01	12.6
ss715649918	Pv01	13
ss715645594	Pv01	13
ss1399947333	Pv01	13.181
g2145	Pv01	13.5
ss715645590	Pv01	14
ss715650565	Pv01	14.1
ss715645593	Pv01	14.492
ss715649883	Pv01	14.6
PROE08	Pv01	15
ss715648278	Pv01	15
ss715639220	Pv01	15.075
ss715639221	Pv01	15.075
ss715639222	Pv01	15.075
ss715648372	Pv01	16
ss715648382	Pv01	16
ss715648158	Pv01	16.04
ss715648159	Pv01	16.04
ss715648160	Pv01	16.24
ss715648161	Pv01	16.24
ss715639386	Pv01	16.406
ss715639794	Pv01	16.406
g2266	Pv01	16.5
ss715639795	Pv01	16.604
ss715639329	Pv01	18
ss715645280	Pv01	18.2
ss715639333	Pv01	18.521
ss715639334	Pv01	18.521
ss715648375	Pv01	18.865
ss715648376	Pv01	18.865
ss715648378	Pv01	18.865
ss715648380	Pv01	18.865
ss715639335	Pv01	19
ss715645285	Pv01	19.2
ss715639331	Pv01	19.452
ss715639332	Pv01	19.452
g1092	Pv01	19.5
ss715645252	Pv01	19.8
ss715647955	Pv01	20
ss715647945	Pv01	20
ss1399947421	Pv01	20.583
ss1399947347	Pv01	20.938
ss715650739	Pv01	21
ss715649283	Pv01	21
ss1399947350	Pv01	21.115
ss715647941	Pv01	21.115
ss715647942	Pv01	21.115
ss715647944	Pv01	21.115
ss715647949	Pv01	21.115
ss715647950	Pv01	21.115
ss715647952	Pv01	21.115
ss715647953	Pv01	21.115
ss715648757	Pv01	21.115
ss715648763	Pv01	21.115
ss715648764	Pv01	21.115
ss715642325	Pv01	21.115
ss715651079	Pv01	21.115
ss715643343	Pv01	21.115
ss715648626	Pv01	21.284
ss715649324	Pv01	21.518
ss715648627	Pv01	21.717
ss715649281	Pv01	21.908
ss715649726	Pv01	21.908
ss715649728	Pv01	21.908
ss715649729	Pv01	21.908
ss715649731	Pv01	21.908
ss715649732	Pv01	21.908
ss715650531	Pv01	21.908
ss715650808	Pv01	21.908
WQ03.1	Pv01	22
ss715649601	Pv01	22
ss715642717	Pv01	22.196
E43M38-138	Pv01	22.2
ss1399947366	Pv01	22.265
ss1399947363	Pv01	22.265
ss715647470	Pv01	22.265
ss715647471	Pv01	22.265
ss715647472	Pv01	22.265
ss715647476	Pv01	22.265
ss715647482	Pv01	22.265
ss715648721	Pv01	22.265
ss715648725	Pv01	22.265
ss715648726	Pv01	22.265
ss715648728	Pv01	22.265
ss715648974	Pv01	22.265
ss715648975	Pv01	22.265
ss715648976	Pv01	22.265
ss715648977	Pv01	22.265
ss715648978	Pv01	22.265
ss715648979	Pv01	22.265
ss715648982	Pv01	22.265
ss715648984	Pv01	22.265
ss715649186	Pv01	22.265
ss715649187	Pv01	22.265
ss715649188	Pv01	22.265
ss715649189	Pv01	22.265
ss715649191	Pv01	22.265
ss715649192	Pv01	22.265
ss715649284	Pv01	22.265
ss715649689	Pv01	22.265
ss715649690	Pv01	22.265
ss715649691	Pv01	22.265
ss715649692	Pv01	22.265
ss715649697	Pv01	22.265
ss715649698	Pv01	22.265
ss715649713	Pv01	22.265
ss715649714	Pv01	22.265
ss715649716	Pv01	22.265
ss715641185	Pv01	22.265
ss715650283	Pv01	22.265
ss715650284	Pv01	22.265
ss715641703	Pv01	22.265
ss715650737	Pv01	22.265
ss715650741	Pv01	22.265
ss715650848	Pv01	22.265
ss715650849	Pv01	22.265
ss715650867	Pv01	22.265
ss715650869	Pv01	22.265
ss715650870	Pv01	22.265
ss715650960	Pv01	22.265
ss715650962	Pv01	22.265
ss715642703	Pv01	22.265
ss715642716	Pv01	22.265
ss715651004	Pv01	22.265
ss715651005	Pv01	22.265
ss715651006	Pv01	22.265
ss715651007	Pv01	22.265
ss715643806	Pv01	22.265
ss715643807	Pv01	22.265
ss715651198	Pv01	22.265
ss715641865	Pv01	22.398
BARC-PV-0005552*	Pv01	22.462
BARC-PV-0005875*	Pv01	22.462
ss715649131	Pv01	22.462
ss715649311	Pv01	22.462
ss715649312	Pv01	22.462
ss715649313	Pv01	22.462
ss715649315	Pv01	22.462
ss715649316	Pv01	22.462
ss715649317	Pv01	22.462
ss715649318	Pv01	22.462
ss715649319	Pv01	22.462
ss715649321	Pv01	22.462
ss715649322	Pv01	22.462
ss715649323	Pv01	22.462
ss715649598	Pv01	22.462
ss715649602	Pv01	22.462
ss715649950	Pv01	22.462
ss715649951	Pv01	22.462
ss715649952	Pv01	22.462
ss715649953	Pv01	22.462
ss715649954	Pv01	22.462
ss715649955	Pv01	22.462
ss715650123	Pv01	22.462
ss715650124	Pv01	22.462
ss715641184	Pv01	22.462
ss715650307	Pv01	22.462
ss715650308	Pv01	22.462
ss715650309	Pv01	22.462
ss715650462	Pv01	22.462
ss715650463	Pv01	22.462
ss715650464	Pv01	22.462
ss715650465	Pv01	22.462
ss715650553	Pv01	22.462
ss715650555	Pv01	22.462
ss715650802	Pv01	22.462
ss715650804	Pv01	22.462
ss715650939	Pv01	22.462
ss715650952	Pv01	22.462
ss715650953	Pv01	22.462
ss715643080	Pv01	22.462
ss715651060	Pv01	22.462
ss715651090	Pv01	22.462
ss715651145	Pv01	22.462
ss715644206	Pv01	22.462
ss715645107	Pv01	22.462
ss715647042	Pv01	22.657
ss715647044	Pv01	22.657
ss715647045	Pv01	22.657
ss715647046	Pv01	22.657
ss715647047	Pv01	22.657
ss715647052	Pv01	22.657
ss715649130	Pv01	22.657
ss715649132	Pv01	22.657
ss715649133	Pv01	22.657
ss715649134	Pv01	22.657
ss715649136	Pv01	22.657
ss715649599	Pv01	22.657
ss715649600	Pv01	22.657
ss715644894	Pv01	22.657
ss715642648	Pv01	22.749
ss715645262	Pv01	22.8
ss1399947388	Pv01	22.859
ss715647050	Pv01	22.859
ss715639556	Pv01	22.859
ss715639582	Pv01	22.859
ss715639583	Pv01	22.859
ss715639585	Pv01	22.859
ss715639810	Pv01	22.859
ss715648173	Pv01	22.859
ss715639811	Pv01	22.859
ss715648729	Pv01	22.859
ss715640034	Pv01	22.859
ss715648927	Pv01	22.859
ss715640293	Pv01	22.859
ss715640294	Pv01	22.859
ss715640295	Pv01	22.859
ss715640371	Pv01	22.859
ss715640453	Pv01	22.859
ss715640454	Pv01	22.859
ss715640563	Pv01	22.859
ss715640564	Pv01	22.859
ss715640565	Pv01	22.859
ss715640566	Pv01	22.859
ss715649833	Pv01	22.859
ss715649834	Pv01	22.859
ss715640882	Pv01	22.859
ss715640906	Pv01	22.859
ss715640907	Pv01	22.859
ss715641135	Pv01	22.859
ss715641239	Pv01	22.859
ss715641240	Pv01	22.859
ss715641459	Pv01	22.859
ss715641477	Pv01	22.859
ss715650519	Pv01	22.859
ss715641531	Pv01	22.859
ss715650577	Pv01	22.859
ss715641622	Pv01	22.859
ss715641623	Pv01	22.859
ss715642065	Pv01	22.859
ss715650841	Pv01	22.859
ss715642066	Pv01	22.859
ss715642151	Pv01	22.859
ss715650900	Pv01	22.859
ss715650901	Pv01	22.859
ss715642172	Pv01	22.859
ss715642285	Pv01	22.859
ss715642917	Pv01	22.859
ss715642918	Pv01	22.859
ss715642958	Pv01	22.859
ss715642959	Pv01	22.859
ss715642996	Pv01	22.859
ss715643113	Pv01	22.859
ss715643192	Pv01	22.859
ss715643313	Pv01	22.859
ss715643407	Pv01	22.859
ss715643655	Pv01	22.859
ss715643871	Pv01	22.859
ss715643872	Pv01	22.859
ss715643970	Pv01	22.859
ss715643971	Pv01	22.859
ss715644001	Pv01	22.859
ss715644099	Pv01	22.859
ss715644102	Pv01	22.859
ss715644120	Pv01	22.859
ss715644121	Pv01	22.859
ss715644515	Pv01	22.859
ss715644565	Pv01	22.859
ss715644770	Pv01	22.859
ss715644975	Pv01	22.859
ATA03	Pv01	23
E43M38-137	Pv01	23
ss715645270	Pv01	23
ss715642995	Pv01	23
ss715641431	Pv01	23
ss1399947395	Pv01	23.049
ss715639588	Pv01	23.049
ss715640030	Pv01	23.049
ss715640562	Pv01	23.049
ss715640858	Pv01	23.049
ss715641430	Pv01	23.049
ss715641532	Pv01	23.049
ss715641553	Pv01	23.049
ss715643345	Pv01	23.049
ss715644516	Pv01	23.049
ss715650333	Pv01	23.21
ss1399947359	Pv01	23.247
ss1399947409	Pv01	23.247
ss1399947412	Pv01	23.247
ss1399947413	Pv01	23.247
ss1399947356	Pv01	23.247
ss1399947361	Pv01	23.247
ss1399947351	Pv01	23.247
ss1399947405	Pv01	23.247
ss715639336	Pv01	23.247
ss715639893	Pv01	23.247
ss715639950	Pv01	23.247
ss715640255	Pv01	23.247
ss715640256	Pv01	23.247
ss715640286	Pv01	23.247
ss715640287	Pv01	23.247
ss715640288	Pv01	23.247
ss715640289	Pv01	23.247
ss715640291	Pv01	23.247
ss715640292	Pv01	23.247
ss715649279	Pv01	23.247
ss715649314	Pv01	23.247
ss715641153	Pv01	23.247
ss715641154	Pv01	23.247
ss715641225	Pv01	23.247
ss715641398	Pv01	23.247
ss715641429	Pv01	23.247
ss715642047	Pv01	23.247
ss715642173	Pv01	23.247
ss715642235	Pv01	23.247
ss715642236	Pv01	23.247
ss715642237	Pv01	23.247
ss715643182	Pv01	23.247
ss715643183	Pv01	23.247
ss715643202	Pv01	23.247
ss715643203	Pv01	23.247
ss715643273	Pv01	23.247
ss715643344	Pv01	23.247
ss715643584	Pv01	23.247
ss715643615	Pv01	23.247
ss715643727	Pv01	23.247
ss715644373	Pv01	23.247
ss715644522	Pv01	23.247
ss715644541	Pv01	23.247
ss715644542	Pv01	23.247
ss715644559	Pv01	23.247
ss715644560	Pv01	23.247
ss715644882	Pv01	23.247
ss715644930	Pv01	23.247
ss715645069	Pv01	23.247
ss715645100	Pv01	23.247
ss715645101	Pv01	23.247
ss715643047	Pv01	23.359
ss715641411	Pv01	23.403
ss1399949916	Pv01	23.49
ss715648314	Pv01	23.49
ss715640010	Pv01	23.49
ss715640012	Pv01	23.49
ss715640013	Pv01	23.49
ss715640290	Pv01	23.49
ss715640299	Pv01	23.49
ss715640372	Pv01	23.49
ss715640373	Pv01	23.49
ss715640375	Pv01	23.49
ss715640376	Pv01	23.49
ss715641326	Pv01	23.49
ss715641327	Pv01	23.49
ss715641328	Pv01	23.49
ss715641390	Pv01	23.49
ss715641391	Pv01	23.49
ss715641401	Pv01	23.49
ss715641410	Pv01	23.49
ss715641412	Pv01	23.49
ss715641599	Pv01	23.49
ss715641600	Pv01	23.49
ss715641608	Pv01	23.49
ss715641748	Pv01	23.49
ss715642281	Pv01	23.49
ss715642282	Pv01	23.49
ss715642291	Pv01	23.49
ss715642462	Pv01	23.49
ss715642661	Pv01	23.49
ss715642662	Pv01	23.49
ss715642663	Pv01	23.49
ss715642693	Pv01	23.49
ss715642827	Pv01	23.49
ss715642828	Pv01	23.49
ss715642946	Pv01	23.49
ss715643045	Pv01	23.49
ss715643324	Pv01	23.49
ss715643484	Pv01	23.49
ss715643485	Pv01	23.49
ss715643591	Pv01	23.49
ss715643624	Pv01	23.49
ss715643672	Pv01	23.49
ss715643752	Pv01	23.49
ss715643937	Pv01	23.49
ss715644107	Pv01	23.49
ss715644166	Pv01	23.49
ss715644167	Pv01	23.49
ss715644264	Pv01	23.49
ss715644265	Pv01	23.49
ss715644289	Pv01	23.49
ss715644409	Pv01	23.49
ss715644583	Pv01	23.49
ss715644658	Pv01	23.49
ss715644731	Pv01	23.49
ss715645259	Pv01	23.5
ss1399947463	Pv01	23.687
ss715639440	Pv01	23.687
ss715639441	Pv01	23.687
ss715639443	Pv01	23.687
ss715639444	Pv01	23.687
ss715639830	Pv01	23.687
ss715641043	Pv01	23.687
ss715641414	Pv01	23.687
ss715641415	Pv01	23.687
ss715641416	Pv01	23.687
ss715641432	Pv01	23.687
ss715641433	Pv01	23.687
ss715641567	Pv01	23.687
ss715641746	Pv01	23.687
ss715642202	Pv01	23.687
ss715643138	Pv01	23.687
ss715643175	Pv01	23.687
ss715643218	Pv01	23.687
ss715643271	Pv01	23.687
ss715643369	Pv01	23.687
ss715643431	Pv01	23.687
ss715643819	Pv01	23.687
ss715644130	Pv01	23.687
ss715644410	Pv01	23.687
ss715644532	Pv01	23.687
ss715644596	Pv01	23.687
ss715644730	Pv01	23.687
ss715644841	Pv01	23.687
ss715645051	Pv01	23.687
ss1399947459	Pv01	23.712
ss1399947439	Pv01	23.786
ss715639442	Pv01	23.786
ss715639445	Pv01	23.786
ss715639829	Pv01	23.786
ss715639850	Pv01	23.786
ss715640011	Pv01	23.786
ss715641044	Pv01	23.786
ss715641389	Pv01	23.786
ss715641747	Pv01	23.786
ss715642525	Pv01	23.786
ss715642578	Pv01	23.786
ss715643217	Pv01	23.786
ss715643486	Pv01	23.786
ss715644359	Pv01	23.786
ss715644423	Pv01	23.786
ss715644424	Pv01	23.786
ss715644519	Pv01	23.786
ss715644600	Pv01	23.786
ss715644693	Pv01	23.786
ss1399947494	Pv01	23.89
ss1399949947	Pv01	23.89
ss1399947472	Pv01	23.89
ss1399947496	Pv01	23.89
ss715639437	Pv01	23.89
ss715639531	Pv01	23.89
ss715639533	Pv01	23.89
ss715639764	Pv01	23.89
ss715639910	Pv01	23.89
ss715639911	Pv01	23.89
ss715639912	Pv01	23.89
ss715639988	Pv01	23.89
ss715639989	Pv01	23.89
ss715640099	Pv01	23.89
ss715640100	Pv01	23.89
ss715648878	Pv01	23.89
ss715640223	Pv01	23.89
ss715649290	Pv01	23.89
ss715649751	Pv01	23.89
ss715640850	Pv01	23.89
ss715640978	Pv01	23.89
ss715640979	Pv01	23.89
ss715640980	Pv01	23.89
ss715641497	Pv01	23.89
ss715641498	Pv01	23.89
ss715650507	Pv01	23.89
ss715641499	Pv01	23.89
ss715641550	Pv01	23.89
ss715641638	Pv01	23.89
ss715641653	Pv01	23.89
ss715641770	Pv01	23.89
ss715641776	Pv01	23.89
ss715641845	Pv01	23.89
ss715641846	Pv01	23.89
ss715641958	Pv01	23.89
ss715641959	Pv01	23.89
ss715641960	Pv01	23.89
ss715642020	Pv01	23.89
ss715642097	Pv01	23.89
ss715642098	Pv01	23.89
ss715642260	Pv01	23.89
ss715642261	Pv01	23.89
ss715642338	Pv01	23.89
ss715642339	Pv01	23.89
ss715642340	Pv01	23.89
ss715642368	Pv01	23.89
ss715642458	Pv01	23.89
ss715642459	Pv01	23.89
ss715643146	Pv01	23.89
ss715643468	Pv01	23.89
ss715643911	Pv01	23.89
ss715643912	Pv01	23.89
ss715644440	Pv01	23.89
ss715644948	Pv01	23.89
ss1399949925	Pv01	23.945
ss1399949958	Pv01	23.945
ss1399949937	Pv01	23.945
ss1399947441	Pv01	23.945
ss1399947480	Pv01	23.945
ss1399947447	Pv01	23.945
ss1399947392	Pv01	23.945
ss1399947453	Pv01	23.945
ss715639913	Pv01	23.945
ss715641607	Pv01	23.945
ss715641651	Pv01	23.945
ss715643428	Pv01	23.945
ss715643590	Pv01	23.945
ss715643988	Pv01	23.945
ss715644079	Pv01	23.945
ss715644274	Pv01	23.945
ss715641601	Pv01	24
ss715643820	Pv01	24
ss715648078	Pv01	24.099
ss715648887	Pv01	24.099
BMb256	Pv01	24.1
ss715645258	Pv01	24.1
ss715645251	Pv01	24.2
ss1399949981	Pv01	24.366
ss1399947503	Pv01	24.366
ss1399947506	Pv01	24.366
ss1399947509	Pv01	24.366
ss1399947507	Pv01	24.366
ss715639758	Pv01	24.366
ss715640308	Pv01	24.366
ss715640479	Pv01	24.366
ss715640480	Pv01	24.366
ss715641107	Pv01	24.366
ss715641378	Pv01	24.366
ss715641602	Pv01	24.366
ss715641603	Pv01	24.366
ss715641682	Pv01	24.366
ss715641997	Pv01	24.366
ss715641998	Pv01	24.366
ss715641999	Pv01	24.366
ss715642000	Pv01	24.366
ss715642001	Pv01	24.366
ss715642002	Pv01	24.366
ss715642149	Pv01	24.366
ss715642150	Pv01	24.366
ss715643537	Pv01	24.366
ss715643538	Pv01	24.366
ss715644156	Pv01	24.366
ss715644281	Pv01	24.366
ss715644905	Pv01	24.366
ss715644973	Pv01	24.366
ss715641379	Pv01	24.474
ss715639381	Pv01	24.576
ss715639382	Pv01	24.576
ss715639383	Pv01	24.576
ss715640307	Pv01	24.576
ss1399947502	Pv01	24.72
FJ51	Pv01	24.8
ss715645275	Pv01	24.8
ss1399947516	Pv01	24.82
ss715639384	Pv01	24.82
ss715640802	Pv01	24.82
ss715640803	Pv01	24.82
ss715640804	Pv01	24.82
ss715640805	Pv01	24.82
ss715640825	Pv01	24.82
ss715640826	Pv01	24.82
ss715640827	Pv01	24.82
ss715640828	Pv01	24.82
ss715640829	Pv01	24.82
ss715640830	Pv01	24.82
ss715641939	Pv01	24.82
ss715643782	Pv01	24.82
ss715643783	Pv01	24.82
ss715644395	Pv01	24.82
ss715644398	Pv01	24.82
ss715642259	Pv01	25
ss715639532	Pv01	25
BMc344	Pv01	25.1
ss1399947520	Pv01	25.557
ss715640118	Pv01	25.557
ss715640119	Pv01	25.557
ss715645284	Pv01	25.6
PvCh01-10.6	Pv01	25.7
ss715639492	Pv01	25.932
ss715641551	Pv01	26
ss715646837	Pv01	26
ss715639750	Pv01	26.132
ss715639751	Pv01	26.132
ss715639752	Pv01	26.132
ss715639753	Pv01	26.132
ss715639754	Pv01	26.132
ss715645287	Pv01	26.3
ss715647891	Pv01	26.534
ss715639748	Pv01	26.534
ss715639749	Pv01	26.534
ss715643494	Pv01	26.534
BM53	Pv01	26.6
ss715648233	Pv01	26.914
ss715649424	Pv01	26.914
ss715640468	Pv01	27
ss715641108	Pv01	27
ss1399947458	Pv01	27.305
ss715639489	Pv01	27.648
ss715639490	Pv01	27.648
IAC93	Pv01	27.7
BARC-PV-0000054*	Pv01	27.839
D1662	Pv01	28
ss715639491	Pv01	28.276
ss715650604	Pv01	28.276
ss715651021	Pv01	28.276
ss1399950007	Pv01	28.634
ss715639380	Pv01	29
ss715644397	Pv01	29
ss715644923	Pv01	30
E31M50-264	Pv01	30.2
ss715647282	Pv01	30.429
BMb290	Pv01	30.6
ss715645856	Pv01	30.6
PPP2	Pv01	31
ss715647963	Pv01	31
ss1399947532	Pv01	31.453
E31M51-297	Pv01	31.5
g1410	Pv01	31.5
ss715650670	Pv01	31.875
ss715645861	Pv01	31.9
ss715645890	Pv01	31.9
ss715648652	Pv01	31.944
P3040a	Pv01	32
ss715645906	Pv01	32
ss715645885	Pv01	32
ss715639493	Pv01	32
ss715645895	Pv01	32.1
ss715645896	Pv01	32.1
E31M51-298	Pv01	32.3
ss715645899	Pv01	32.3
ss715645163	Pv01	32.35
IAC238	Pv01	32.6
ss715645852	Pv01	32.6
ss715645857	Pv01	32.8
ss715651019	Pv01	33
ss715641050	Pv01	33
ss715646869	Pv01	33.288
ss1399947534	Pv01	33.723
PROK4	Pv01	34
BM157	Pv01	34
BM146	Pv01	34
ss715640152	Pv01	34
ss715640009	Pv01	34
ss715646871	Pv01	34.088
D1315	Pv01	35
BM6213	Pv01	35
ss715645289	Pv01	36
ss715646872	Pv01	36
ss715648889	Pv01	36
ss1399947536	Pv01	36.191
g822	Pv01	36.5
ss1399947537	Pv01	36.689
PVBR218	Pv01	37.5
ss715648564	Pv01	37.741
ss715648176	Pv01	37.959
ss715648177	Pv01	37.959
ss715645131	Pv01	37.959
ss715645132	Pv01	37.959
ss715645184	Pv01	37.959
P3040b	Pv01	38
ss715639956	Pv01	38
ss1399947539	Pv01	38.215
ss715639957	Pv01	38.215
ss1399947541	Pv01	38.431
ss1399950019	Pv01	38.431
PROG17	Pv01	39
ss715646075	Pv01	39.127
ss715646074	Pv01	39.567
DROU15	Pv01	40
g934	Pv01	40
ss1399950022	Pv01	40.407
ss715646077	Pv01	40.628
ss715646078	Pv01	40.628
ss715639272	Pv01	41
ss1399950024	Pv01	41.069
ss715639271	Pv01	41.069
ss715647368	Pv01	41.274
ss715647369	Pv01	41.274
ss715647370	Pv01	41.274
ss715647372	Pv01	41.274
ss715639536	Pv01	41.919
ss715650911	Pv01	42
ss715647366	Pv01	42.139
g794	Pv01	43.5
ss1399947543	Pv01	43.859
D1032	Pv01	44
ss715645302	Pv01	44
g2647	Pv01	44.5
ss715647097	Pv01	44.608
g743	Pv01	45.5
ss715646884	Pv01	46.212
ss715646885	Pv01	47
ss715639409	Pv01	47.317
ss715639410	Pv01	47.317
ss715639411	Pv01	47.317
ss715648272	Pv01	48.849
ss715648273	Pv01	48.849
D1862	Pv01	49
D1327	Pv01	49
BM200	Pv01	49.9
ss715650817	Pv01	50.356
ss715650818	Pv01	50.356
ss715650809	Pv01	50.776
ss715650810	Pv01	50.776
ss715650192	Pv01	51.203
PVBR133	Pv01	51.7
SNP-4423	Pv01	51.7
g1737	Pv01	52.5
ss715646300	Pv01	52.559
ss715646303	Pv01	52.559
ss715646304	Pv01	52.559
ss1399947546	Pv01	52.698
ss715646298	Pv01	52.698
ss715646299	Pv01	52.698
ss715646308	Pv01	52.698
ss715646309	Pv01	52.698
ss715646315	Pv01	52.698
T01	Pv01	53
ss715646302	Pv01	53
ss715646301	Pv01	53
ss715646564	Pv01	53.097
ss715646566	Pv01	53.097
ss715646567	Pv01	53.293
ss715646568	Pv01	53.293
ss715646569	Pv01	53.496
ss715646570	Pv01	53.496
ss715646571	Pv01	53.496
ss715646572	Pv01	53.496
ss715646573	Pv01	53.496
ss715646574	Pv01	53.496
ss715646575	Pv01	53.496
ss715646576	Pv01	53.496
ss715646579	Pv01	53.496
ss715646580	Pv01	53.496
ss715646582	Pv01	53.496
ss715646583	Pv01	53.496
ss715646586	Pv01	53.704
ss715646565	Pv01	54
ss715646578	Pv01	54
ss715646585	Pv01	54
ss715646589	Pv01	54.592
ss715646590	Pv01	54.592
ss715646591	Pv01	54.794
ss715646592	Pv01	54.99
ss715646595	Pv01	54.99
ss715646596	Pv01	54.99
ss715646598	Pv01	54.99
ss715646593	Pv01	55
ss715645938	Pv01	55.188
ss715645939	Pv01	55.188
ss715646600	Pv01	55.188
ss715646603	Pv01	55.188
ss715646604	Pv01	55.188
ss715646605	Pv01	55.188
ss715646606	Pv01	55.188
g2580	Pv01	55.5
ss1399947547	Pv01	55.583
ss715645936	Pv01	55.583
ss1399950030	Pv01	55.784
ss1399947548	Pv01	55.784
ss715645923	Pv01	55.784
ss715645924	Pv01	55.784
ss715645925	Pv01	55.784
ss715645926	Pv01	55.784
ss715645929	Pv01	55.784
ss715645930	Pv01	55.784
ss715645931	Pv01	55.784
ss715645932	Pv01	55.784
ss715645933	Pv01	55.784
ss715646599	Pv01	56
ss715646601	Pv01	56
ss715645934	Pv01	56
ss715645919	Pv01	56
ss715645917	Pv01	56.381
ss715645918	Pv01	56.381
ss715645920	Pv01	56.381
ss715645921	Pv01	56.381
ss715645922	Pv01	56.381
ss1399947549	Pv01	56.577
ss715645911	Pv01	56.577
ss715645913	Pv01	56.577
ss715645914	Pv01	56.577
ss715645915	Pv01	56.577
ss715645908	Pv01	56.973
ss715645903	Pv01	57
ss715645902	Pv01	57.157
ss715645904	Pv01	57.157
ss715645907	Pv01	57.157
ss715645900	Pv01	57.534
ss715645892	Pv01	57.648
ss715645894	Pv01	57.677
ss715645898	Pv01	57.677
ss715645870	Pv01	58
ss715645887	Pv01	58.059
ss715645888	Pv01	58.059
ss715645889	Pv01	58.059
SNP-5503	Pv01	58.3
ss715645878	Pv01	58.448
ss715645881	Pv01	58.448
ss715645883	Pv01	58.448
g1771	Pv01	58.5
ss715645874	Pv01	58.854
ss715645863	Pv01	58.955
ss715645864	Pv01	58.955
ss715645865	Pv01	58.955
ss715645866	Pv01	58.955
ss715645867	Pv01	58.955
ss715645868	Pv01	58.955
ss715645872	Pv01	58.955
ss715645873	Pv01	58.955
ss715645859	Pv01	59
ss715645853	Pv01	59
ss715645858	Pv01	59.547
ss715645860	Pv01	59.547
ss715645927	Pv01	59.736
ss715645935	Pv01	59.736
PVEST270	Pv01	60
ss715645282	Pv01	60
ss715645910	Pv01	60.107
ss715645855	Pv01	60.262
ss715645862	Pv01	60.262
ss715645882	Pv01	60.262
ss715645891	Pv01	60.262
ss1399947551	Pv01	60.398
ss715645288	Pv01	60.476
ss715645854	Pv01	60.476
ss715639251	Pv01	60.476
ss1399947550	Pv01	60.495
ss715645286	Pv01	60.782
PvM15	Pv01	61.1
ss715645277	Pv01	61.824
ss715645263	Pv01	62
ss715645254	Pv01	62
ss715645274	Pv01	62.212
ss715645260	Pv01	62.412
ss715645261	Pv01	62.412
ss715645264	Pv01	62.412
ss715645265	Pv01	62.412
ss715645266	Pv01	62.412
ss715645268	Pv01	62.412
ss715645269	Pv01	62.412
ss715645272	Pv01	62.412
ss715645273	Pv01	62.412
ss715645253	Pv01	62.613
ss715645255	Pv01	62.613
ss715645256	Pv01	62.613
ss715645257	Pv01	62.613
g1959	Pv01	64.5
ss1399947562	Pv01	64.877
ss1399947559	Pv01	64.877
ss1399947560	Pv01	64.877
PvM123	Pv01	65.2
g724	Pv01	66.5
g1404_1_b	Pv01	66.921
g1176	Pv01	68.5
CoPv01	Pv01	69
PhgPv01	Pv01	69
IAC259	Pv01	69.5
g1954	Pv01	71.5
IAC150	Pv01	72.8
ss715645297	Pv01	73.731
ss715645295	Pv01	73.818
ss715645292	Pv01	74.251
IAC273	Pv01	74.8
ss715645290	Pv01	75.517
FJ54	Pv01	76.6
ss715645246	Pv01	76.842
ROU15	Pv01	77
g2162	Pv01	77
ss715645291	Pv01	77.186
ss715645304	Pv01	77.584
ss715648967	Pv01	77.795
ss715648969	Pv01	79.437
ss715648970	Pv01	79.437
ss715650356	Pv01	79.648
ss715650357	Pv01	79.648
ss715650358	Pv01	79.648
ss715650359	Pv01	79.648
ss715650360	Pv01	79.648
BMc324	Pv01	79.9
ss715645248	Pv01	80
g1952	Pv01	82.5
ss715645299	Pv01	86
g2504	Pv01	87
g1886	Pv01	87
IAC76	Pv01	87.9
E32M51-329	Pv01	90.9
ss715645293	Pv01	91
E32M51-335	Pv01	91.4
g786	Pv01	91.5
PVEST076	Pv01	91.9
E36M31-83	Pv01	92
ss715645250	Pv01	92
E36M31-121	Pv01	92.3
ss715645244	Pv01	94
ss715645305	Pv01	95
PVEST221	Pv01	95.6
ss715648965	Pv01	96
BMb356	Pv01	96.1
ss715648968	Pv01	97
PvM97	Pv01	98
ss715650354	Pv01	98
E31M31-258	Pv01	98.5
E31M31-273	Pv01	98.9
g1404	Pv01	99.5
PvM58	Pv01	100.5
E31M61-150	Pv01	101
Bng171	Pv01	108.5
A04p0519	Pv01	117
PVBR233	Pv01	120.7
Bng122	Pv01	124.5
g1224	Pv01	127.5
g499	Pv01	128.5
E36M38-71	Pv01	129
CV542014	Pv01	130.5
Co-1	Pv01	131.2
Phg-1	Pv01	131.2
Bng173	Pv01	134
IAC145	Pv01	134.4
g1367	Pv01	135.5
g2562	Pv01	138.5
g683	Pv01	142.5
E42M60-192	Pv01	145.9
g510	Pv01	146
g523	Pv01	149.5
IAC226	Pv01	155.5
g1329	Pv01	160.5
g2132	Pv01	160.5
g909	Pv01	171.5
Marker34	Pv01	191.52
TGA1.1	Pv01	207.48
IAC251	Pv02	0
ROS3	Pv02	0
ss715639515	Pv02	0
GATS91	Pv02	0
ss715649479	Pv02	0
ss715650362	Pv02	0
ss715649478	Pv02	0.4
ss715641034	Pv02	0.4
ss715641033	Pv02	1.381
ss715640457	Pv02	1.976
ss715649423	Pv02	1.976
ss715641032	Pv02	1.976
ss715640456	Pv02	2.191
ss715646142	Pv02	5
ss715646163	Pv02	5.2
ss715646674	Pv02	5.22
ss715645967	Pv02	5.7
ss715645964	Pv02	6.4
ss715645970	Pv02	7.6
ss715639371	Pv02	7.951
ss715639372	Pv02	7.951
ss715647242	Pv02	8
ss715647236	Pv02	8.2
ss715647241	Pv02	8.4
BMc367	Pv02	8.5
l	Pv02	9
l/Co-u	Pv02	9
g797_2_t	Pv02	10.264
ss715647239	Pv02	10.8
ss715647237	Pv02	11.1
ss715645962	Pv02	11.6
ss715640279	Pv02	12.663
ss715647679	Pv02	13
ss715647096	Pv02	13.6
ss715647657	Pv02	14.4
PvCh02-26.8	Pv02	14.6
ss1399947571	Pv02	15.822
ss715648913	Pv02	16.3
PvM115	Pv02	16.4
ss715647572	Pv02	17
ss715640360	Pv02	17.374
ss715639436	Pv02	17.584
E31M50-104	Pv02	17.9
ss715646779	Pv02	18.2
ss715639392	Pv02	18.7
ss715639728	Pv02	19.6
ss715646980	Pv02	20.719
ss715647802	Pv02	21.2
ss715644429	Pv02	21.8
D1287	Pv02	22
ss715639434	Pv02	22.302
IAC255.1	Pv02	22.6
ss715640989	Pv02	23.3
ss715639435	Pv02	25.126
ss715647233	Pv02	25.126
ss1399950063	Pv02	26.743
ss715639495	Pv02	26.743
ss715639496	Pv02	26.743
PvCh02-30.7	Pv02	30
ss715641188	Pv02	30.5
ss715639906	Pv02	31.1
D0166	Pv02	32
ss1399947575	Pv02	33.257
ss715646371	Pv02	33.257
FJ014	Pv02	35.8
PvCh02-32.2	Pv02	37.5
G05	Pv02	38
ss715639502	Pv02	38.209
ss715647299	Pv02	38.895
BM164	Pv02	39.5
ss715647302	Pv02	39.93
PvPR-2	Pv02	40
ss715647305	Pv02	40.12
ss715639746	Pv02	40.4
ss715647668	Pv02	40.898
ss715647669	Pv02	40.898
PvCh02-33.8	Pv02	40.9
ss715647661	Pv02	42.308
ss715647663	Pv02	42.308
BMc210	Pv02	42.8
ss1399947579	Pv02	43.262
ss715639619	Pv02	43.262
ss715639620	Pv02	43.262
ss715639682	Pv02	43.262
ss715639683	Pv02	43.262
ss715645991	Pv02	43.5
ss1399947580	Pv02	43.651
Pgip	Pv02	44
ss715645989	Pv02	44
BM221	Pv02	44
E31M51-162	Pv02	44.5
ss1399947581	Pv02	44.623
ss1399947582	Pv02	44.623
E31M51-161	Pv02	45
ss715641291	Pv02	45.601
ss715644892	Pv02	45.601
E36M34-68	Pv02	46.5
ss715639855	Pv02	46.641
ss715641120	Pv02	46.964
ss715639860	Pv02	47.369
E36M37-249	Pv02	47.7
ss715639863	Pv02	47.773
ChS-3	Pv02	48
SNP-3999	Pv02	48.9
ss715641612	Pv02	49.307
ss715642781	Pv02	49.307
ss715642783	Pv02	49.307
ss715644648	Pv02	49.307
ss715640643	Pv02	49.498
ss715640644	Pv02	49.498
ss715640732	Pv02	49.498
ss715640819	Pv02	49.498
ss715641561	Pv02	49.498
ss715642208	Pv02	49.498
ss715643846	Pv02	49.498
ss715644077	Pv02	49.498
ss1399947589	Pv02	50.042
ss715640656	Pv02	50.042
ss715642286	Pv02	50.042
E31M50-139	Pv02	50.1
ss715640403	Pv02	50.229
ss715640658	Pv02	50.229
ss715650633	Pv02	50.229
ss715643826	Pv02	50.229
ss1399947595	Pv02	50.267
ss1399950097	Pv02	50.348
ss1399947596	Pv02	50.443
ss1399947603	Pv02	50.443
ss1399947608	Pv02	50.443
ss715639679	Pv02	50.443
ss715639680	Pv02	50.443
ss715639879	Pv02	50.443
ss715639880	Pv02	50.443
ss715640404	Pv02	50.443
ss715649944	Pv02	50.443
ss715649945	Pv02	50.443
ss715641119	Pv02	50.443
ss715642096	Pv02	50.443
ss715642220	Pv02	50.443
ss715642538	Pv02	50.443
ss715642600	Pv02	50.443
ss715642601	Pv02	50.443
ss715642602	Pv02	50.443
ss715642624	Pv02	50.443
ss715642625	Pv02	50.443
ss715642626	Pv02	50.443
ss715642724	Pv02	50.443
ss715642725	Pv02	50.443
ss715642749	Pv02	50.443
ss715642750	Pv02	50.443
ss715642814	Pv02	50.443
ss715642815	Pv02	50.443
ss715643430	Pv02	50.443
ss715643886	Pv02	50.443
ss715644290	Pv02	50.443
ss715644726	Pv02	50.443
ss715645138	Pv02	50.443
ss1399947624	Pv02	50.615
ss1399947615	Pv02	50.876
ss715639292	Pv02	50.876
ss715640055	Pv02	50.876
ss715640056	Pv02	50.876
ss715640057	Pv02	50.876
ss715640058	Pv02	50.876
ss715640222	Pv02	50.876
ss715640395	Pv02	50.876
ss715640396	Pv02	50.876
ss715640776	Pv02	50.876
ss715640777	Pv02	50.876
ss715640778	Pv02	50.876
ss715649960	Pv02	50.876
ss715649961	Pv02	50.876
ss715641035	Pv02	50.876
ss715641256	Pv02	50.876
ss715641420	Pv02	50.876
ss715641421	Pv02	50.876
ss715641676	Pv02	50.876
ss715650655	Pv02	50.876
ss715650656	Pv02	50.876
ss715641856	Pv02	50.876
ss715642024	Pv02	50.876
ss715650822	Pv02	50.876
ss715642025	Pv02	50.876
ss715642164	Pv02	50.876
ss715642165	Pv02	50.876
ss715644471	Pv02	50.876
ss715647859	Pv02	51.059
ss715640033	Pv02	51.059
ss715649876	Pv02	51.059
ss1399947633	Pv02	51.161
ss715640031	Pv02	51.161
ss715640032	Pv02	51.161
ss715640226	Pv02	51.161
ss715640363	Pv02	51.161
ss715640364	Pv02	51.161
ss715640365	Pv02	51.161
ss715640366	Pv02	51.161
ss715640367	Pv02	51.161
ss715642511	Pv02	51.161
ss715649196	Pv02	51.32
ss1399950147	Pv02	51.363
ss1399947641	Pv02	51.363
ss1399947640	Pv02	51.363
ss1399947695	Pv02	51.363
ss1399947673	Pv02	51.363
ss1399947639	Pv02	51.363
ss1399950156	Pv02	51.363
ss715639402	Pv02	51.363
ss715647653	Pv02	51.363
ss715640079	Pv02	51.363
ss715648830	Pv02	51.363
ss715648831	Pv02	51.363
ss715648832	Pv02	51.363
ss715648833	Pv02	51.363
ss715648920	Pv02	51.363
ss715640305	Pv02	51.363
ss715640833	Pv02	51.363
ss715640834	Pv02	51.363
ss715649907	Pv02	51.363
ss715640908	Pv02	51.363
ss715650006	Pv02	51.363
ss715650007	Pv02	51.363
ss715640909	Pv02	51.363
ss715650058	Pv02	51.363
ss715650059	Pv02	51.363
ss715640941	Pv02	51.363
ss715650063	Pv02	51.363
ss715640942	Pv02	51.363
ss715650205	Pv02	51.363
ss715650206	Pv02	51.363
ss715650207	Pv02	51.363
ss715650299	Pv02	51.363
ss715650300	Pv02	51.363
ss715650301	Pv02	51.363
ss715650303	Pv02	51.363
ss715650326	Pv02	51.363
ss715650327	Pv02	51.363
ss715641351	Pv02	51.363
ss715641481	Pv02	51.363
ss715650500	Pv02	51.363
ss715650575	Pv02	51.363
ss715641621	Pv02	51.363
ss715650576	Pv02	51.363
ss715641814	Pv02	51.363
ss715641816	Pv02	51.363
ss715641966	Pv02	51.363
ss715650780	Pv02	51.363
ss715641967	Pv02	51.363
ss715650784	Pv02	51.363
ss715650785	Pv02	51.363
ss715642425	Pv02	51.363
ss715642426	Pv02	51.363
ss715642795	Pv02	51.363
ss715642853	Pv02	51.363
ss715643111	Pv02	51.363
ss715643112	Pv02	51.363
ss715643120	Pv02	51.363
ss715643121	Pv02	51.363
ss715643123	Pv02	51.363
ss715643124	Pv02	51.363
ss715651095	Pv02	51.363
ss715651096	Pv02	51.363
ss715651097	Pv02	51.363
ss715651106	Pv02	51.363
ss715651107	Pv02	51.363
ss715651108	Pv02	51.363
ss715651109	Pv02	51.363
ss715651110	Pv02	51.363
ss715643885	Pv02	51.363
ss715643896	Pv02	51.363
ss715643961	Pv02	51.363
ss715643962	Pv02	51.363
ss715644091	Pv02	51.363
ss715644181	Pv02	51.363
ss715644254	Pv02	51.363
ss715644255	Pv02	51.363
ss715644547	Pv02	51.363
ss715644752	Pv02	51.363
ss715644802	Pv02	51.363
ss715644865	Pv02	51.363
ss715647656	Pv02	51.465
ss715649058	Pv02	51.515
ss715650319	Pv02	51.515
ss1399947675	Pv02	51.553
ss715639567	Pv02	51.553
ss715639568	Pv02	51.553
ss715639571	Pv02	51.553
ss715639572	Pv02	51.553
ss715647651	Pv02	51.553
ss715649059	Pv02	51.553
ss715649304	Pv02	51.553
ss715650118	Pv02	51.553
ss715641214	Pv02	51.553
ss715650466	Pv02	51.553
ss715641596	Pv02	51.553
ss715641597	Pv02	51.553
ss715641598	Pv02	51.553
ss715641860	Pv02	51.553
ss715650799	Pv02	51.553
ss715641994	Pv02	51.553
ss715641995	Pv02	51.553
ss715642515	Pv02	51.553
ss715642614	Pv02	51.553
ss715642919	Pv02	51.553
ss715643311	Pv02	51.553
ss715643357	Pv02	51.553
ss715643358	Pv02	51.553
ss715643454	Pv02	51.553
ss715643457	Pv02	51.553
ss715643458	Pv02	51.553
ss715643897	Pv02	51.553
ss715651192	Pv02	51.553
ss715644428	Pv02	51.553
ss715644442	Pv02	51.553
ss715644506	Pv02	51.553
ss715644647	Pv02	51.553
ss715644669	Pv02	51.553
ss715644772	Pv02	51.553
ss715644783	Pv02	51.553
ss715644984	Pv02	51.553
ss1399947684	Pv02	51.724
ss1399947683	Pv02	51.735
ss1399947657	Pv02	51.735
ss715639403	Pv02	51.735
ss715639405	Pv02	51.735
ss715639565	Pv02	51.735
ss715639566	Pv02	51.735
ss715639570	Pv02	51.735
ss715649303	Pv02	51.735
ss715640387	Pv02	51.735
ss715640388	Pv02	51.735
ss715640499	Pv02	51.735
ss715640500	Pv02	51.735
ss715640501	Pv02	51.735
ss715640502	Pv02	51.735
ss715649798	Pv02	51.735
ss715641533	Pv02	51.735
ss715641534	Pv02	51.735
ss715650523	Pv02	51.735
ss715641842	Pv02	51.735
ss715650691	Pv02	51.735
ss715642073	Pv02	51.735
ss715642615	Pv02	51.735
ss715650973	Pv02	51.735
ss715642920	Pv02	51.735
ss715643453	Pv02	51.735
ss715651158	Pv02	51.735
ss715644425	Pv02	51.735
ss715644813	Pv02	51.735
ss1399947679	Pv02	51.745
ss1399947703	Pv02	51.768
ss715642516	Pv02	51.78
U12	Pv02	52
ss1399947690	Pv02	52.003
ss1399947704	Pv02	52.003
ss715639398	Pv02	52.003
ss715639400	Pv02	52.003
ss715639401	Pv02	52.003
ss715639404	Pv02	52.003
ss715649701	Pv02	52.003
ss715649999	Pv02	52.003
ss715650000	Pv02	52.003
ss715641349	Pv02	52.003
ss715641350	Pv02	52.003
ss715650520	Pv02	52.003
ss715642074	Pv02	52.003
ss715644291	Pv02	52.003
ss715644426	Pv02	52.003
ss715644814	Pv02	52.003
ss715644898	Pv02	52.003
ss1399950174	Pv02	52.342
ss1399947705	Pv02	52.466
ss715640937	Pv02	52.466
ss715641549	Pv02	52.466
ss715642829	Pv02	52.466
ss715650533	Pv02	52.662
ss715641548	Pv02	52.662
ss715650636	Pv02	53.044
ss715650638	Pv02	53.044
ss715643844	Pv02	53.044
ss715651160	Pv02	53.044
ss1399947725	Pv02	53.24
ss715640141	Pv02	53.24
ss715650443	Pv02	53.24
ss715650858	Pv02	53.24
ss1399947721	Pv02	53.383
ss715647026	Pv02	53.464
ss715647027	Pv02	53.464
ss715647028	Pv02	53.464
ss715647029	Pv02	53.464
ss715647030	Pv02	53.464
ss715647031	Pv02	53.464
ss715647032	Pv02	53.464
ss715647020	Pv02	53.657
ss715647021	Pv02	53.657
ss715647023	Pv02	53.657
ss1399947728	Pv02	53.844
ss715645827	Pv02	53.844
ss715639250	Pv02	53.844
ss715648524	Pv02	53.844
ss715648525	Pv02	53.844
ss715648527	Pv02	53.844
ss715639924	Pv02	53.844
ss715648529	Pv02	53.844
ss715648532	Pv02	53.844
ss715648628	Pv02	53.844
ss715648630	Pv02	53.844
ss715648633	Pv02	53.844
ss715641175	Pv02	53.844
ss1399947732	Pv02	54.042
ss715645818	Pv02	54.042
ss715645819	Pv02	54.042
ss715645820	Pv02	54.042
ss715645824	Pv02	54.042
ss715645825	Pv02	54.042
ss715648526	Pv02	54.042
ss715639922	Pv02	54.042
ss715650087	Pv02	54.164
E45M38-66	Pv02	54.3
ss715647055	Pv02	54.543
ss715647058	Pv02	54.543
ss715647059	Pv02	54.543
ss715647061	Pv02	54.543
ss715647063	Pv02	54.543
ss715647067	Pv02	54.543
ss715647069	Pv02	54.543
ss715647070	Pv02	54.543
ss715647072	Pv02	54.543
ss715647074	Pv02	54.543
ss715647075	Pv02	54.543
ss715639463	Pv02	54.543
ss715639466	Pv02	54.543
ss715647087	Pv02	54.543
ss715648143	Pv02	54.543
ss715648147	Pv02	54.543
ss715648149	Pv02	54.543
ss715639967	Pv02	54.543
ss715650089	Pv02	54.543
ss715651032	Pv02	54.543
ss715647076	Pv02	54.723
ss715647078	Pv02	54.723
ss715647081	Pv02	54.918
Leg735	Pv02	55.6
Cel	Pv02	56
PVEST008	Pv02	56.3
BMc280	Pv02	56.8
ss715639972	Pv02	57.172
ss1399947748	Pv02	57.453
ss715639419	Pv02	58.285
ss715640433	Pv02	58.285
ss715639420	Pv02	58.673
ss715639429	Pv02	59.058
ss715639430	Pv02	59.058
ss715639427	Pv02	59.466
ss715639428	Pv02	59.466
ss1399947751	Pv02	59.662
ss715649535	Pv02	60.593
ss715649534	Pv02	60.805
Grp1.8-1	Pv02	62
ss715639664	Pv02	63.986
BM139	Pv02	65
ss715639513	Pv02	65.707
ss715639514	Pv02	65.816
ss715640348	Pv02	65.816
ss1399947763	Pv02	66.077
BM172	Pv02	66.5
PROL12	Pv02	68.5
PROL-12	Pv02	68.5
ss715639470	Pv02	68.568
ss715647100	Pv02	68.568
ss715646269	Pv02	68.77
ss715639469	Pv02	68.77
ss715642704	Pv02	68.77
ss715645156	Pv02	68.77
ss715645157	Pv02	68.77
ss715639285	Pv02	68.987
ROE9	Pv02	70.5
IAC46	Pv02	70.6
ss1399947774	Pv02	71.011
ss715646264	Pv02	71.011
ss715646265	Pv02	71.011
ss715646266	Pv02	71.011
ss715639286	Pv02	71.011
ss715647851	Pv02	71.011
ss715648468	Pv02	71.011
ss715648469	Pv02	71.011
ss715648475	Pv02	71.011
ss715648503	Pv02	71.011
ss715649050	Pv02	71.011
ss715651075	Pv02	71.011
ss715643566	Pv02	71.011
ss715643567	Pv02	71.011
ss715643568	Pv02	71.011
ss715651128	Pv02	71.011
ss715644635	Pv02	71.011
ss715644636	Pv02	71.011
ss715647852	Pv02	71.335
ss715647884	Pv02	71.335
ss715647886	Pv02	71.335
ss715647887	Pv02	71.335
ss715647890	Pv02	71.335
ss715648472	Pv02	71.335
ss715648473	Pv02	71.335
ss715648481	Pv02	71.335
ss715639921	Pv02	71.335
ss715648501	Pv02	71.335
ss715648502	Pv02	71.335
ss715648505	Pv02	71.335
ss715648506	Pv02	71.335
ss715648507	Pv02	71.335
ss715648510	Pv02	71.335
ss715648511	Pv02	71.335
ss715648513	Pv02	71.335
ss715649046	Pv02	71.335
ss715649048	Pv02	71.335
ss715650042	Pv02	71.335
ss715650046	Pv02	71.335
ss715650048	Pv02	71.335
ss715651074	Pv02	71.335
ss715644483	Pv02	71.335
ss715644509	Pv02	71.335
ss715644510	Pv02	71.335
ss715645102	Pv02	71.335
ss1399947778	Pv02	71.825
ss1399947779	Pv02	72.313
ss715639717	Pv02	72.313
ss715647899	Pv02	72.313
ss715647900	Pv02	72.313
ss715639926	Pv02	72.313
ss715639928	Pv02	72.313
ss715641205	Pv02	72.313
ss715641206	Pv02	72.313
ss715641207	Pv02	72.313
ss715647898	Pv02	72.533
ss1399950297	Pv02	74.022
ss715646488	Pv02	74.022
ss715646489	Pv02	74.022
ss715646490	Pv02	74.022
ss715646491	Pv02	74.022
ss715646492	Pv02	74.022
ss715646493	Pv02	74.022
ss715647866	Pv02	75.813
ss715647867	Pv02	75.813
ss715639943	Pv02	75.813
ss715639946	Pv02	75.813
ss715639948	Pv02	75.813
ss715649908	Pv02	75.813
ss715641064	Pv02	75.813
ss715641065	Pv02	75.813
ss715639560	Pv02	77.059
ss715639561	Pv02	77.059
ss715639669	Pv02	77.059
ss715639559	Pv02	77.441
ROJ9	Pv02	78
ss715649647	Pv02	78.385
ss715640283	Pv02	78.611
ss715640284	Pv02	78.611
ss715649173	Pv02	78.611
ss715644969	Pv02	78.611
ss715645090	Pv02	78.611
ss715640282	Pv02	78.828
ss715642512	Pv02	78.828
ss715645023	Pv02	79.492
ss715645024	Pv02	79.492
ChsS-1	Pv02	79.5
ss715639541	Pv02	79.711
ss715642223	Pv02	80.56
ss715642224	Pv02	80.56
ss1399947787	Pv02	82.65
ss1399950307	Pv02	82.65
IAC274	Pv02	83
ss715650750	Pv02	83.262
PvCh02-48.5	Pv02	85.6
ss1399947789	Pv02	86.497
ss715639729	Pv02	87.056
ss715639727	Pv02	87.214
ss715641348	Pv02	87.814
ss715641260	Pv02	88.33
SW13	Pv02	88.5
ss715641261	Pv02	89.328
ss715639390	Pv02	92.652
ss715639391	Pv02	92.652
PVBR213	Pv02	93.2
ss715647094	Pv02	95.606
ss715647095	Pv02	95.606
ss715647092	Pv02	96.007
ss715647093	Pv02	96.007
BM143	Pv02	97.1
ss715649935	Pv02	97.612
D1595	Pv02	99
ss715647248	Pv02	99.365
PVBR149	Pv02	99.5
ss715647243	Pv02	101.681
ss715647247	Pv02	101.681
ss715645959	Pv02	101.884
ss715645955	Pv02	102.087
ss715645960	Pv02	102.318
ss715646137	Pv02	104.787
ss715646145	Pv02	104.787
ss715646164	Pv02	105.002
ss715646143	Pv02	106.742
ss715646146	Pv02	106.742
IAC141	Pv02	107.1
ss715646147	Pv02	107.12
ss715646153	Pv02	107.32
ss715646154	Pv02	107.32
ss715645186	Pv02	107.32
ss715645187	Pv02	107.32
ss1399950326	Pv02	107.928
ss715646161	Pv02	107.928
ss715646936	Pv02	107.928
g1194_2_b	Pv02	109.7
ss715645974	Pv02	114.644
ss715639255	Pv02	118.153
ss715645992	Pv02	118.718
ss715645993	Pv02	118.718
ss715645994	Pv02	118.718
ss715645995	Pv02	118.718
ss715645996	Pv02	118.872
ss715645997	Pv02	118.872
ss715645998	Pv02	118.872
ss715646000	Pv02	118.872
ss715646002	Pv02	118.872
ss715646003	Pv02	118.872
ss715646005	Pv02	118.872
ss715646006	Pv02	119.235
BMd7	Pv02	121.8
ss715639745	Pv02	125.197
ss715647995	Pv02	125.414
IAC258	Pv02	127
DROUG	Pv02	131.1
BMd17	Pv02	133.5
BMd47	Pv02	136.7
IAC282	Pv02	143.9
Pvggc01	Pv02	160.5
IAC57	Pv02	178
PvM100	Pv02	187.5
PvM93	Pv02	188
FJ37	Pv02	192.7
PVBR25	Pv02	196.5
IAC185	Pv02	202
IAC51	Pv02	217.6
PVBR94	Pv02	226.3
PVBR78	Pv02	227.3
BMd18	Pv02	232
BM156	Pv02	240.2
PVBR243	Pv02	260.3
IAC278	Pv03	0
D1066-2	Pv03	0
ss715646441	Pv03	0
BM265	Pv03	0
ss1399947820	Pv03	0
ss715649301	Pv03	0.209
ss715649421	Pv03	0.425
ss715648182	Pv03	1.624
ss715648184	Pv03	1.624
ss715644024	Pv03	1.624
ss715650436	Pv03	3.26
BM234	Pv03	3.6
ss715650434	Pv03	3.653
ss715646398	Pv03	4.246
ss715646396	Pv03	4.649
D1132	Pv03	5.5
ss1399950348	Pv03	7.005
PVBR235	Pv03	7.7
ss715646879	Pv03	10.885
ss715647041	Pv03	11.2
ss715648039	Pv03	12
BMb194	Pv03	13.5
ss715645941	Pv03	13.8
ss1399947826	Pv03	14.084
ss715650109	Pv03	14.771
ss1399950353	Pv03	14.948
PVM82	Pv03	15
ss1399947827	Pv03	16.755
g2108_3_t	Pv03	18.775
ss715646941	Pv03	20.548
ss715646440	Pv03	20.6
BM287	Pv03	21.4
ss715645942	Pv03	21.5
ss715645952	Pv03	21.7
ss715640037	Pv03	22.32
ss715645940	Pv03	22.8
ss715648730	Pv03	24.801
AD04	Pv03	25
ss715647040	Pv03	25.1
PVBR255	Pv03	25.6
ss715648037	Pv03	26.2
ss715648301	Pv03	27.1
Ss715648897	Pv03	27.5
ss715649326	Pv03	29.865
ss715639604	Pv03	31.167
ss715639605	Pv03	31.167
BARC-PV-0000523*	Pv03	33.743
ss1399950365	Pv03	35.292
ss715642631	Pv03	35.5
ss1399947840	Pv03	36.818
ss715647200	Pv03	36.818
ss715649212	Pv03	36.818
ss715640856	Pv03	37.659
ss715641226	Pv03	37.659
ss715641227	Pv03	37.659
ss715641228	Pv03	37.659
ss715643504	Pv03	37.659
ss715645065	Pv03	38.274
ss1399950371	Pv03	38.38
PVM152a	Pv03	38.5
BMC259	Pv03	38.6
ss715646546	Pv03	38.858
ss715639337	Pv03	38.858
D1020	Pv03	39
ss1399947832	Pv03	39.157
E36M34-97	Pv03	39.6
ss715644947	Pv03	40.052
ss715639882	Pv03	40.1
PVBR46	Pv03	40.4
ss715648370	Pv03	40.5
ss715648034	Pv03	40.501
ss715648036	Pv03	41.105
ss715646882	Pv03	41.266
ss715646883	Pv03	41.266
ss715640280	Pv03	41.266
ss715640281	Pv03	41.266
ss715642799	Pv03	41.266
ss715642800	Pv03	41.266
ss715642801	Pv03	41.266
ss715643440	Pv03	41.266
ss715643611	Pv03	41.266
ss715644715	Pv03	41.266
ss715645092	Pv03	41.266
ss715641086	Pv03	41.511
ss715650641	Pv03	41.614
ss715650642	Pv03	41.614
ss715644759	Pv03	41.7
ss715648617	Pv03	41.736
ss715639978	Pv03	41.736
ss715641087	Pv03	41.736
ss715641088	Pv03	41.736
ss715644379	Pv03	41.9
PvCh03-23.5	Pv03	42
ss1399948003	Pv03	42.159
ss715639970	Pv03	42.503
ss715639971	Pv03	42.503
ss715639977	Pv03	42.503
ss715639629	Pv03	42.582
ss715641629	Pv03	42.582
ss715641630	Pv03	42.582
ss715641631	Pv03	42.701
ss715647684	Pv03	42.83
ss715640005	Pv03	42.83
BMd1	Pv03	43
ss1399947855	Pv03	43.045
ss715647646	Pv03	43.045
ss715648109	Pv03	43.045
ss715648110	Pv03	43.045
ss715650228	Pv03	43.045
ss715650713	Pv03	43.045
ss715650755	Pv03	43.045
ss715647935	Pv03	43.148
ss1399947858	Pv03	43.3
ss715647438	Pv03	43.3
ss715647443	Pv03	43.3
ss715647446	Pv03	43.3
ss715647933	Pv03	43.3
ss715649550	Pv03	43.3
ss715649551	Pv03	43.3
ss715649552	Pv03	43.3
ss715649553	Pv03	43.3
ss715649736	Pv03	43.3
ss715649739	Pv03	43.3
ss715649740	Pv03	43.3
ss715649741	Pv03	43.3
ss715649742	Pv03	43.3
ss715649781	Pv03	43.3
ss715649782	Pv03	43.3
ss715650135	Pv03	43.3
ss715650136	Pv03	43.3
ss715650140	Pv03	43.3
ss715651104	Pv03	43.3
ss715646286	Pv03	43.715
ss715646281	Pv03	43.992
ss715646294	Pv03	43.992
ss715646283	Pv03	44.169
ss715646284	Pv03	44.169
ss715646285	Pv03	44.169
ss715646287	Pv03	44.169
ss715647583	Pv03	44.169
ss715646288	Pv03	44.32
ss715646290	Pv03	44.32
ss715646291	Pv03	44.32
ss715646292	Pv03	44.32
ss715646293	Pv03	44.32
ss715647584	Pv03	44.32
ss715647585	Pv03	44.32
ss715649868	Pv03	44.32
ss715649870	Pv03	44.32
ss715649871	Pv03	44.32
ss715647582	Pv03	44.49
ss715647577	Pv03	44.648
ss715647578	Pv03	44.648
ss715647580	Pv03	44.648
ss715647581	Pv03	44.648
ss715647586	Pv03	44.648
ss715648360	Pv03	44.648
ss715648361	Pv03	44.648
ss715640752	Pv03	44.648
ss715649825	Pv03	44.648
ss715649826	Pv03	44.648
ss715649827	Pv03	44.648
ss715640753	Pv03	44.648
ss715640754	Pv03	44.648
ss715650398	Pv03	44.648
ss715650399	Pv03	44.648
ss715650400	Pv03	44.648
ss715650401	Pv03	44.648
ss715650402	Pv03	44.648
ss715650570	Pv03	44.648
ss715650571	Pv03	44.648
ss715650572	Pv03	44.648
ss715650645	Pv03	44.648
ss715650646	Pv03	44.648
ss715651169	Pv03	44.648
ss715640928	Pv03	44.808
ss1399947902	Pv03	45.163
ss1399947906	Pv03	45.321
ss1399947901	Pv03	45.435
ss1399947895	Pv03	45.435
ss1399950431	Pv03	45.435
ss715640309	Pv03	45.435
ss715640310	Pv03	45.435
ss715640768	Pv03	45.435
ss715640769	Pv03	45.435
ss715640770	Pv03	45.435
ss715640772	Pv03	45.435
ss715640773	Pv03	45.435
ss715640774	Pv03	45.435
ss715650038	Pv03	45.435
ss715641618	Pv03	45.435
ss715641619	Pv03	45.435
ss715642407	Pv03	45.435
ss715643471	Pv03	45.435
ss715643768	Pv03	45.435
ss715643769	Pv03	45.435
ss715645094	Pv03	45.435
ss715645095	Pv03	45.435
ss1399947958	Pv03	45.58
ss1399947900	Pv03	45.58
ss1399947961	Pv03	45.58
ss1399947946	Pv03	45.58
ss1399947925	Pv03	45.58
ss1399947944	Pv03	45.58
ss1399947920	Pv03	45.58
ss1399948002	Pv03	45.58
ss1399947934	Pv03	45.58
ss1399950474	Pv03	45.58
ss715639649	Pv03	45.58
ss715639670	Pv03	45.58
ss715639671	Pv03	45.58
ss715639672	Pv03	45.58
ss715639673	Pv03	45.58
ss715639675	Pv03	45.58
ss715639695	Pv03	45.58
ss715639697	Pv03	45.58
ss715639766	Pv03	45.58
ss715639901	Pv03	45.58
ss715648428	Pv03	45.58
ss715639902	Pv03	45.58
ss715639903	Pv03	45.58
ss715639904	Pv03	45.58
ss715640069	Pv03	45.58
ss715640206	Pv03	45.58
ss715640207	Pv03	45.58
ss715640208	Pv03	45.58
ss715640210	Pv03	45.58
ss715640211	Pv03	45.58
ss715640212	Pv03	45.58
ss715649257	Pv03	45.58
ss715649258	Pv03	45.58
ss715640401	Pv03	45.58
ss715640407	Pv03	45.58
ss715640408	Pv03	45.58
ss715640410	Pv03	45.58
ss715640422	Pv03	45.58
ss715640423	Pv03	45.58
ss715640424	Pv03	45.58
ss715640425	Pv03	45.58
ss715640426	Pv03	45.58
ss715640427	Pv03	45.58
ss715640446	Pv03	45.58
ss715640447	Pv03	45.58
ss715640448	Pv03	45.58
ss715640551	Pv03	45.58
ss715640552	Pv03	45.58
ss715649518	Pv03	45.58
ss715640717	Pv03	45.58
ss715640718	Pv03	45.58
ss715640719	Pv03	45.58
ss715640765	Pv03	45.58
ss715640766	Pv03	45.58
ss715640767	Pv03	45.58
ss715640879	Pv03	45.58
ss715649957	Pv03	45.58
ss715641079	Pv03	45.58
ss715641080	Pv03	45.58
ss715641268	Pv03	45.58
ss715641269	Pv03	45.58
ss715641270	Pv03	45.58
ss715641403	Pv03	45.58
ss715641404	Pv03	45.58
ss715641405	Pv03	45.58
ss715641466	Pv03	45.58
ss715641467	Pv03	45.58
ss715641569	Pv03	45.58
ss715641570	Pv03	45.58
ss715641710	Pv03	45.58
ss715641711	Pv03	45.58
ss715641712	Pv03	45.58
ss715641882	Pv03	45.58
ss715641883	Pv03	45.58
ss715641924	Pv03	45.58
ss715641925	Pv03	45.58
ss715641935	Pv03	45.58
ss715641936	Pv03	45.58
ss715641973	Pv03	45.58
ss715641974	Pv03	45.58
ss715650828	Pv03	45.58
ss715642031	Pv03	45.58
ss715642114	Pv03	45.58
ss715642125	Pv03	45.58
ss715642133	Pv03	45.58
ss715642207	Pv03	45.58
ss715642389	Pv03	45.58
ss715642401	Pv03	45.58
ss715642414	Pv03	45.58
ss715642415	Pv03	45.58
ss715642416	Pv03	45.58
ss715642441	Pv03	45.58
ss715642476	Pv03	45.58
ss715642477	Pv03	45.58
ss715642491	Pv03	45.58
ss715642492	Pv03	45.58
ss715642513	Pv03	45.58
ss715642573	Pv03	45.58
ss715642574	Pv03	45.58
ss715650964	Pv03	45.58
ss715642588	Pv03	45.58
ss715642589	Pv03	45.58
ss715642683	Pv03	45.58
ss715642698	Pv03	45.58
ss715642718	Pv03	45.58
ss715642780	Pv03	45.58
ss715642787	Pv03	45.58
ss715642788	Pv03	45.58
ss715642789	Pv03	45.58
ss715642812	Pv03	45.58
ss715642816	Pv03	45.58
ss715642817	Pv03	45.58
ss715642907	Pv03	45.58
ss715642913	Pv03	45.58
ss715642960	Pv03	45.58
ss715642961	Pv03	45.58
ss715642962	Pv03	45.58
ss715642983	Pv03	45.58
ss715643001	Pv03	45.58
ss715643002	Pv03	45.58
ss715643011	Pv03	45.58
ss715643046	Pv03	45.58
ss715643055	Pv03	45.58
ss715643115	Pv03	45.58
ss715643116	Pv03	45.58
ss715643194	Pv03	45.58
ss715643212	Pv03	45.58
ss715643230	Pv03	45.58
ss715643231	Pv03	45.58
ss715643232	Pv03	45.58
ss715643262	Pv03	45.58
ss715643320	Pv03	45.58
ss715643378	Pv03	45.58
ss715643481	Pv03	45.58
ss715643482	Pv03	45.58
ss715643492	Pv03	45.58
ss715643493	Pv03	45.58
ss715643541	Pv03	45.58
ss715643551	Pv03	45.58
ss715643552	Pv03	45.58
ss715643573	Pv03	45.58
ss715643574	Pv03	45.58
ss715643594	Pv03	45.58
ss715643616	Pv03	45.58
ss715643657	Pv03	45.58
ss715643682	Pv03	45.58
ss715643711	Pv03	45.58
ss715643772	Pv03	45.58
ss715643773	Pv03	45.58
ss715643813	Pv03	45.58
ss715643814	Pv03	45.58
[truncated: 5,888 more rows]

## Sheet: Table S2
Delineating meta-quantitative trait loci for anthracnose resistance in common bean (Phaseolus vulgaris L .)
		Frontiers in Plant Science
Safoora Shafi1, Dinesh Kumar Saini2, Mohd Anwar Khan1, Vanya Bawa3, Neeraj Choudhary3, Waseem Ali Dar4, Arun K Pandey5, Rajeev Kumar Varshney*6, Reyazul Rouf Mir1*
1Division of Genetics and Plant Breeding, Faculty of Agriculture, SKUAST-Kashmir, Wadura-193201, India
2Department of Plant Breeding and Genetics, Punjab Agricultural University, Ludhiana, Punjab, India
3Division of Genetics & Plant Breeding, Faculty of Agriculture, SKUAST-Jammu, Chatha-180009, J&K, India
4Mountain Agriculture Research and Extension Station, SKUAST-Kashmir, Bandipora, Jammu and Kashmir, India
5College of Life Sciences, China Jiliang University, Hangzhou 310018, China
6State Agricultural Biotechnology Centre, Centre for Crop & Food Innovation, Food Futures Institute, Murdoch University, Murdoch, WA, Australia
*Corresponding author email address: Rajeev.Varshney@murdoch.edu.au; rrmir@skuastkashmir.ac.in
Table S2: List of singletons identified in the present study
QTL singletons	Chromosome	Peak position	CI (95%)	From (cM)	To (cM)	Left flanking marker	Start position (bp)	Right Flanking marker	End position (bp)	Number of QTLs involved	QTLs involved
QTL_singleton_2.1	2	122	10	115	125.4	ss715645974	47639347	ss715647995	48806292	1	Oblessuc2014_DS_ANT2_2
QTL_singleton_3.1	3	48.6	2.3	47.4	49.72	ss715649412	29939522	ss715639807	32304721	1	Geffroy2000_DS_ANT3_3
QTL_singleton_3.2	3	175	4.9	172	176.4	IAC04	24092556	IAC70	29076171	1	Almeida2021_DS_ANT1_3
QTL_singleton_4.1	4	103	17	94.6	111.6	ss715648923	36715281	IAC25	45793192	1	Oblessuc2014_DS_ANT5_4
QTL_singleton_5.1	5	35.6	1.6	34.8	36.41	ss715649504	3101003	ss715649545	3534543	1	Gonzalez2015_LAUDPC_ANT22_5
QTL_singleton_6.1	6	82.9	12	78.1	90.36	ss715639369	31973189	IAC128	18453882	1	Oblessuc2014_DS_ANT6_6
QTL_singleton_7.1	7	128	6.8	124	130.6	ss715645234	20619403	IAC130	51592532	1	Oblessuc2014_DS_ANT9_7
QTL_singleton_8.1	8	64.8	18	53.1	71.36	ss715645002	8078187	ss715644996	53169095	1	Oblessuc2014_DS_ANT11_8
QTL_singleton_8.2	8	150	8.8	141	149.9	FJ53	29492180	IAC74	46813674	1	Oblessuc2014_DS_ANT12_8
QTL_singleton_10.1	10	18.1	1.5	17.5	18.97	ss715646975	37886598	ss715646959	38127237	1	Mungalu2020_DS_ANT14_10
QTL_singleton_10.2	10	48.9	4	46.7	50.65	BMc234	29492180	ss715639540	42706527	1	Almeida2021_DS_ANT2_10
QTL_singleton_11.1	11	13.2	17	10	27.5	ss715645491	938916	ss715645565	3212562	1	Almeida2021_DS_ANT3_11
QTL_singleton_11.2	11	47.8	20	30	50	ss715645565	3212562	ss715648770	8161731	1	Geffroy2000_DS_ANT6_11
QTL_singleton_11.3	11	67.5	7.7	63.1	70.84	ss715642990	44218567	ss715639767	46178254	1	Oblessuc2014_DS_ANT15_11

## Sheet: Table S3
Delineating meta-quantitative trait loci for anthracnose resistance in common bean (Phaseolus vulgaris L .)
			Frontiers in Plant Science
Safoora Shafi1, Dinesh Kumar Saini2, Mohd Anwar Khan1, Vanya Bawa3, Neeraj Choudhary3, Waseem Ali Dar4, Arun K Pandey5, Rajeev Kumar Varshney*6, Reyazul Rouf Mir1*
1Division of Genetics and Plant Breeding, Faculty of Agriculture, SKUAST-Kashmir, Wadura-193201, India
2Department of Plant Breeding and Genetics, Punjab Agricultural University, Ludhiana, Punjab, India
3Division of Genetics & Plant Breeding, Faculty of Agriculture, SKUAST-Jammu, Chatha-180009, J&K, India
4Mountain Agriculture Research and Extension Station, SKUAST-Kashmir, Bandipora, Jammu and Kashmir, India
5College of Life Sciences, China Jiliang University, Hangzhou 310018, China
6State Agricultural Biotechnology Centre, Centre for Crop & Food Innovation, Food Futures Institute, Murdoch University, Murdoch, WA, Australia
*Corresponding author email address: Rajeev.Varshney@murdoch.edu.au; rrmir@skuastkashmir.ac.in
Table S3: List of candidate genes identified from the MQTL regions
MQTL	Gene stable ID	Gene start (bp)	Gene end (bp)	GO term name	GO domain	Interpro Description
MQTL1.1	PHAVU_001G029200g	2699631	2700343	extracellular region	cellular_component	Phytosulfokine
	PHAVU_001G029300g	2707312	2707803
	PHAVU_001G029400g	2710435	2714806	RNA binding	molecular_function	Plant organelle RNA recognition domain
	PHAVU_001G029500g	2722638	2723258	DNA-binding transcription factor activity	molecular_function	Basic-leucine zipper domain
	PHAVU_001G029600g	2733745	2740908	ATP binding	molecular_function	Kinesin motor domain
	PHAVU_001G029700g	2746302	2747917
	PHAVU_001G029800g	2748280	2762811	protein binding	molecular_function	WW domain
	PHAVU_001G029900g	2759937	2760621	integral component of membrane	cellular_component
	PHAVU_001G030000g	2765707	2771514	ATP binding	molecular_function	Aspartyl/Asparaginyl-tRNA synthetase, class IIb
	PHAVU_001G030100g	2770527	2770825	integral component of membrane	cellular_component	Protein TIC214
	PHAVU_001G030200g	2772424	2779115	DNA binding	molecular_function	Intron Large complex component GCFC2-like
	PHAVU_001G030300g	2781373	2785179	nucleus	cellular_component	Peptidase T1A, proteasome beta-subunit
	PHAVU_001G030400g	2803893	2805591	integral component of membrane	cellular_component	MCU family
	PHAVU_001G030500g	2814763	2816717	integral component of membrane	cellular_component	MCU family
	PHAVU_001G030600g	2817623	2822002	structural constituent of ribosome	molecular_function	Ribosomal protein S10
	PHAVU_001G030700g	2824018	2827702	nucleus	cellular_component	G10 protein
	PHAVU_001G030800g	2834553	2835376
	PHAVU_001G030900g	2836457	2836873
	PHAVU_001G031000g	2848754	2853293	ATP binding	molecular_function	WRC domain
	PHAVU_001G031100g	2879912	2882653	integral component of membrane	cellular_component	Protein of unknown function DUF3054
	PHAVU_001G031200g	2907733	2912245	transcription, DNA-templated	biological_process	AP2/ERF domain
	PHAVU_001G031300g	2946398	2950576	protein dimerization activity	molecular_function	Myc-type, basic helix-loop-helix (bHLH) domain
	PHAVU_001G031400g	2952661	2953661
	PHAVU_001G031500g	2956311	2960180
	PHAVU_001G031600g	2985079	2989796	integral component of membrane	cellular_component	Squalene epoxidase
	PHAVU_001G031700g	2995812	3000193	integral component of membrane	cellular_component	DnaJ domain
	PHAVU_001G031800g	3002260	3006462	integral component of membrane	cellular_component	S-adenosyl-L-methionine-dependent methyltransferase
	PHAVU_001G031900g	3010493	3020551	integral component of membrane	cellular_component	Calcium-dependent channel, 7TM region, putative phosphate
	PHAVU_001G032000g	3020725	3022591	integral component of membrane	cellular_component
	PHAVU_001G032100g	3031372	3033489	DNA binding	molecular_function	SANT/Myb domain
	PHAVU_001G032200g	3078925	3084634	regulation of transcription, DNA-templated	biological_process	Homeobox domain
	PHAVU_001G032300g	3121181	3127238	carbohydrate metabolic process	biological_process	Glycoside hydrolase family 10 domain
	PHAVU_001G032400g	3131586	3133313	hydrolase activity, acting on glycosyl bonds	molecular_function	Carbohydrate-binding, CenC-like
	PHAVU_001G032500g	3135054	3142952	RNA binding	molecular_function	Pseudouridine synthase, RsuA/RluA-like
	PHAVU_001G032600g	3147115	3149907	DNA binding	molecular_function	SANT/Myb domain
	PHAVU_001G032700g	3156664	3164006	intracellular anatomical structure	cellular_component	ENTH/VHS
	PHAVU_001G032800g	3164324	3169192	RNA binding	molecular_function	3'-5' exonuclease domain
	PHAVU_001G032900g	3178404	3183178	regulation of photoperiodism, flowering	biological_process	Protein EARLY FLOWERING 3-like
	PHAVU_001G033000g	3183951	3189658			Neprosin
	PHAVU_001G033100g	3195033	3196330			CXXC motif containing zinc binding protein, eukaryotic
	PHAVU_001G033200g	3199497	3203518	integral component of membrane	cellular_component	Glycosyl transferase, family 14
	PHAVU_001G033300g	3211334	3218233	structural constituent of ribosome	molecular_function	Ribosomal protein S18
	PHAVU_001G033400g	3223433	3224043	integral component of membrane	cellular_component
	PHAVU_001G033500g	3230314	3236214	peptidase activity	molecular_function	Peptidase C13, legumain
	PHAVU_001G0336001g	3243584	3245323	DNA binding	molecular_function	Zinc finger, BED-type
	PHAVU_001G0336000g	3245682	3246251
	PHAVU_001G033700g	3256677	3258268	nucleus	cellular_component	Phosphorylated adapter RNA export protein, RNA-binding domain
	PHAVU_001G033800g	3258622	3261838	protein serine/threonine phosphatase activity	molecular_function	PPM-type phosphatase domain
	PHAVU_001G033900g	3290899	3292819	metal ion binding	molecular_function	NADH:ubiquinone oxidoreductase-like, 20kDa subunit
	PHAVU_001G034000g	3294090	3298394
	PHAVU_001G034100g	3306542	3311275	integral component of membrane	cellular_component	NDRG
	PHAVU_001G034200g	3312014	3315760	regulation of transcription, DNA-templated	biological_process	Homeobox domain
	PHAVU_001G034300g	3323917	3324480	membrane	cellular_component	Polyketide cyclase/dehydrase
	PHAVU_001G034400g	3329309	3340963	integral component of membrane	cellular_component	Cation/H+ exchanger
	PHAVU_001G034500g	3347504	3353693	hydrolase activity	molecular_function	Histone deacetylase family
	PHAVU_001G034600g	3357230	3362370	calcium ion binding	molecular_function	EF-hand domain
	PHAVU_001G034700g	3364354	3367362
	PHAVU_001G034800g	3369028	3373010	integral component of membrane	cellular_component	TMEM222/RTE1
	PHAVU_001G034900g	3377055	3382411	integral component of membrane	cellular_component	CGLD27-like
	PHAVU_001G035000g	3378226	3382605
	PHAVU_001G035100g	3383162	3394247	ATP binding	molecular_function	Protein kinase domain
	PHAVU_001G035200g	3395091	3399530			Protein CHUP1-like
	PHAVU_001G035300g	3403943	3406690
	PHAVU_001G035400g	3408157	3409328
	PHAVU_001G035500g	3411245	3418347	mitochondrion	cellular_component	Glycine dehydrogenase (decarboxylating)
	PHAVU_001G035600g	3425720	3427942	DNA-binding transcription factor activity	molecular_function	Zinc finger, GATA-type
	PHAVU_001G035700g	3437147	3437608
	PHAVU_001G035800g	3438923	3443211	integral component of membrane	cellular_component	Zinc/iron permease
MQTL1.2	PHAVU_001G058900g	7030760	7039630	integral component of membrane	cellular_component	P-type ATPase
	PHAVU_001G059000g	7044567	7047685	proteasome assembly	biological_process	DSS1/SEM1
	PHAVU_001G059100g	7048246	7050620	metal ion binding	molecular_function	Plant peroxidase
	PHAVU_001G059200g	7064506	7067223	SAGA-type complex	cellular_component	Transcriptional coactivator Hfi1/Transcriptional adapter 1
	PHAVU_001G059300g	7069836	7072476			Zinc finger, RING-type
	PHAVU_001G059400g	7098452	7101520	calmodulin binding	molecular_function	Calmodulin-binding domain, plant
	PHAVU_001G059500g	7107835	7117449	protein binding	molecular_function	CBS domain
	PHAVU_001G059600g	7119487	7119687
	PHAVU_001G059700g	7141255	7142679	integral component of membrane	cellular_component
	PHAVU_001G059800g	7172668	7177856	DNA binding	molecular_function	RNA polymerase sigma-70
	PHAVU_001G059900g	7192292	7195412	transcription, DNA-templated	biological_process	NAC domain
	PHAVU_001G060000g	7200757	7207239	oxygen binding	molecular_function	Truncated hemoglobin
	PHAVU_001G0601001g	7212983	7216563	exocyst	cellular_component	Exocyst complex component Exo70
	PHAVU_001G060200g	7241162	7243932	DNA-binding transcription factor activity	molecular_function	WRKY domain
	PHAVU_001G060300g	7299547	7312217	integral component of membrane	cellular_component
	PHAVU_001G060400g	7317633	7319789	obsolete coenzyme binding	molecular_function	NAD-dependent epimerase/dehydratase
	PHAVU_001G060500g	7342877	7346075	zinc ion binding	molecular_function	RNA recognition motif domain
	PHAVU_001G060600g	7359786	7365018	ATP binding	molecular_function	Protein kinase domain
	PHAVU_001G060700g	7384564	7392973	ATP binding	molecular_function	Folylpolyglutamate synthetase
	PHAVU_001G060800g	7408866	7414242	ATP binding	molecular_function	Actin family
	PHAVU_001G0609001g	7432246	7439589	ATP binding	molecular_function	Actin family
	PHAVU_001G0609000g	7445439	7446210	ATP binding	molecular_function	Actin family
	PHAVU_001G061000g	7461903	7465732	integral component of membrane	cellular_component	Transmembrane protein TauE-like
	PHAVU_001G061100g	7479137	7483383	RNA binding	molecular_function	RNA recognition motif domain
	PHAVU_001G061200g	7489629	7498373	DNA binding	molecular_function	SANT/Myb domain
	PHAVU_001G061300g	7514430	7524037	metal ion binding	molecular_function	PPM-type phosphatase, divalent cation binding
	PHAVU_001G061400g	7535226	7540023	DNA binding	molecular_function	RNA polymerase sigma-70
	PHAVU_001G061500g	7543127	7549440			Ribosomal RNA-processing protein 7, C-terminal domain
	PHAVU_001G061600g	7557668	7562759	integral component of membrane	cellular_component	Putative NADH dehydrogenase [ubiquinone] 1 beta subcomplex subunit 8, mitochondrial
	PHAVU_001G061700g	7576092	7577377
	PHAVU_001G061800g	7592218	7594269			MULE transposase domain
	PHAVU_001G061900g	7604890	7607275	integral component of membrane	cellular_component	SWEET sugar transporter
	PHAVU_001G062000g	7618948	7635797	ATP binding	molecular_function	Peptidase M41
	PHAVU_001G062100g	7655746	7657228	regulation of transcription, DNA-templated	biological_process	Zinc finger, Dof-type
	PHAVU_001G062200g	7670555	7671096	lipid transport	biological_process	Plant lipid transfer protein/Par allergen
	PHAVU_001G062300g	7678523	7679100	lipid transport	biological_process	Plant lipid transfer protein/Par allergen
	PHAVU_001G062400g	7682171	7682612	lipid transport	biological_process	Plant lipid transfer protein/Par allergen
	PHAVU_001G062500g	7710558	7710893	lipid transport	biological_process	Plant lipid transfer protein/Par allergen
	PHAVU_001G062600g	7720477	7724690	ADP binding	molecular_function	NB-ARC
	PHAVU_001G062700g	7738312	7742569			Rab-GTPase-TBC domain
	PHAVU_001G062800g	7760819	7763587			CS domain
	PHAVU_001G062900g	7798655	7807657
	PHAVU_001G063000g	7814080	7822757			Domain of unknown function DUF676, lipase-like
	PHAVU_001G063100g	7830698	7842866			Protein FAM135
	PHAVU_001G063200g	7847158	7848078	membrane	cellular_component	Polyketide cyclase/dehydrase
	PHAVU_001G063300g	7859052	7865470	integral component of membrane	cellular_component	Thioredoxin-like superfamily
	PHAVU_001G063400g	7867819	7881248	intracellular anatomical structure	cellular_component	VHS domain
	PHAVU_001G0635001g	7905234	7905986	acyl-[acyl-carrier-protein] desaturase activity	molecular_function	Fatty acid desaturase, type 2
	PHAVU_001G0635000g	7906622	7907474	acyl-[acyl-carrier-protein] desaturase activity	molecular_function	Fatty acid desaturase, type 2
	PHAVU_001G063600g	7926939	7930786	metabolic process	biological_process	Aminotransferase class IV
	PHAVU_001G063700g	7936453	7943857	integral component of membrane	cellular_component	Cyclic nucleotide-binding domain
	PHAVU_001G063800g	7952925	7961945	protein glycosylation	biological_process	Exostosin-like
	PHAVU_001G0639001g	7972347	7974179	integral component of membrane	cellular_component	Membrane transport protein
	PHAVU_001G0639000g	7976534	7980025	integral component of membrane	cellular_component	Membrane transport protein
	PHAVU_001G064000g	7989513	7992498	oxidoreductase activity	molecular_function	Alcohol dehydrogenase, zinc-type, conserved site
	PHAVU_001G064100g	7999637	8001387	metal ion binding	molecular_function	Fatty acid desaturase, type 2
	PHAVU_001G064200g	8009739	8021477			LIM-domain binding protein/SEUSS
	PHAVU_001G064300g	8039774	8042757	integral component of membrane	cellular_component	SWEET sugar transporter
MQTL1.3	PHAVU_001G091100g	17340495	17342191	transcription, DNA-templated	biological_process	NAC domain
	PHAVU_001G091200g	17404834	17406215
	PHAVU_001G091300g	17530158	17533663
	PHAVU_001G091400g	17550740	17554392	metal ion binding	molecular_function	SBP domain
	PHAVU_001G091500g	17621717	17622650
	PHAVU_001G091600g	18309755	18317214	leucine biosynthetic process	biological_process	Pyruvate carboxyltransferase
	PHAVU_001G091700g	18335341	18335914
	PHAVU_001G091800g	18426176	18426538	integral component of membrane	cellular_component
	PHAVU_001G091900g	18885946	18887149			Retrotransposon gag domain
	PHAVU_001G092000g	18947641	18948392
	PHAVU_001G092100g	19050076	19050410	integral component of membrane	cellular_component	Protein of unknown function DUF3339
	PHAVU_001G092200g	19080768	19081504	integral component of membrane	cellular_component	Protein of unknown function DUF3339
	PHAVU_001G092300g	19091266	19091911	integral component of membrane	cellular_component	Protein of unknown function DUF3339
	PHAVU_001G092400g	19096537	19097225	integral component of membrane	cellular_component	Protein of unknown function DUF3339
	PHAVU_001G092500g	19116255	19116464	integral component of membrane	cellular_component	Protein of unknown function DUF3339
	PHAVU_001G092600g	19176028	19181147	transferase activity	molecular_function	Methyltransferase type 12
	PHAVU_001G092700g	19186038	19194055	obsolete signal transducer activity	molecular_function	Guanine nucleotide binding protein (G-protein), alpha subunit
	PHAVU_001G092800g	19377677	19381767	integral component of membrane	cellular_component	Nodulin-like
	PHAVU_001G092900g	19420023	19422961	metal ion binding	molecular_function	Plant peroxidase
	PHAVU_001G093000g	19459792	19462352	nucleic acid binding	molecular_function	Zinc finger C2H2-type
	PHAVU_001G093100g	19463624	19464535	xylan biosynthetic process	biological_process	IRX15/IRX15L/IGXM
	PHAVU_001G093200g	19471392	19481892
	PHAVU_001G093300g	19482056	19483310	obsolete oxidation-reduction process	biological_process	Ribonucleotide reductase small subunit family
	PHAVU_001G093400g	19528668	19534786	integral component of membrane	cellular_component
	PHAVU_001G093500g	19537362	19546910	double-stranded RNA binding	molecular_function	YrdC-like domain
	PHAVU_001G093600g	19558420	19559156
	PHAVU_001G093700g	19628249	19631389	response to endoplasmic reticulum stress	biological_process	Development/cell death domain
	PHAVU_001G093800g	19709272	19712760	nuclear pore	cellular_component	Transcription factor, enhancer of yellow 2
	PHAVU_001G093900g	19977753	19981637	signal transduction	biological_process	Toll/interleukin-1 receptor homology (TIR) domain
	PHAVU_001G094000g	20043080	20044477	protein binding	molecular_function	Pentatricopeptide repeat
	PHAVU_001G094100g	20160025	20166733	metalloendopeptidase activity	molecular_function	Peptidase M48
	PHAVU_001G094200g	20322594	20324360	integral component of membrane	cellular_component	Cytochrome P450
	PHAVU_001G094300g	20327733	20330144	protein binding	molecular_function	SWIB/MDM2 domain
	PHAVU_001G094400g	20449783	20451454	protein binding	molecular_function	Kelch repeat type 1
	PHAVU_001G094500g	20537277	20539547	structural constituent of ribosome	molecular_function	Ribosomal protein S21
	PHAVU_001G094600g	20540493	20543330			Nucleotide-diphospho-sugar transferase
	PHAVU_001G094700g	20564994	20570123	integral component of membrane	cellular_component	CBS domain
	PHAVU_001G0948001g	20569990	20573078	RNA processing	biological_process	(Uracil-5)-methyltransferase family
	PHAVU_001G0948000g	20579929	20584688	RNA processing	biological_process	S-adenosyl-L-methionine-dependent methyltransferase
	PHAVU_001G094900g	20584797	20586441	integral component of membrane	cellular_component
	PHAVU_001G095000g	20613969	20619206	hydrolase activity, acting on ester bonds	molecular_function	Partial AB-hydrolase lipase domain
	PHAVU_001G095100g	20625552	20626415	electron transfer activity	molecular_function	Phytocyanin domain
	PHAVU_001G095200g	20634238	20636037	protein binding	molecular_function	Pentatricopeptide repeat
	PHAVU_001G0953001g	20645038	20645654			At3g27210-like
	PHAVU_001G0953000g	20646283	20648949			At3g27210-like
	PHAVU_001G095400g	20755641	20764992	metal ion binding	molecular_function	Ribulose-phosphate 3-epimerase-like
	PHAVU_001G095500g	20771905	20774302	integral component of membrane	cellular_component	Protein kinase domain
	PHAVU_001G095600g	20789706	20790128	calcium ion binding	molecular_function	EF-hand domain
	PHAVU_001G095700g	20901609	20908948	nucleus	cellular_component	NT-type C2 domain
	PHAVU_001G0958001g	20939859	20943364	protoporphyrinogen IX biosynthetic process	biological_process	Amine oxidase
	PHAVU_001G0958000g	20946242	20951029	oxidoreductase activity	molecular_function	Amine oxidase
	PHAVU_001G095900g	20959346	20961675	oxidoreductase activity	molecular_function	Amine oxidase
	PHAVU_001G096000g	21000603	21011596	protein binding	molecular_function	Rad21/Rec8-like protein, N-terminal
	PHAVU_001G096100g	21076091	21092082	binding	molecular_function	Armadillo-like helical
	PHAVU_001G096200g	21133961	21142953	protein binding	molecular_function	Ankyrin repeat
	PHAVU_001G096300g	21166580	21168790	oxidoreductase activity	molecular_function	NADH:flavin oxidoreductase/NADH oxidase, N-terminal
	PHAVU_001G096400g	21231930	21238089	nucleus	cellular_component	SGF29 tudor-like domain
	PHAVU_001G096500g	21243464	21244003
	PHAVU_001G096600g	21245544	21260768	ATP binding	molecular_function	Protein kinase domain
	PHAVU_001G096700g	21299047	21302155	serine-type endopeptidase activity	molecular_function	Peptidase S26
	PHAVU_001G0968001g	21337774	21337934
	PHAVU_001G0968000g	21344905	21346869	protein binding	molecular_function	Pentatricopeptide repeat
	PHAVU_001G096900g	21348123	21355145	integral component of membrane	cellular_component	Nucleoside phosphatase GDA1/CD39
	PHAVU_001G097000g	21371290	21375239	integral component of membrane	cellular_component	Major intrinsic protein
	PHAVU_001G097100g	21418728	21421659	endoplasmic reticulum calcium ion homeostasis	biological_process	Integral membrane protein EMC3/TMCO1-like
	PHAVU_001G097200g	21438246	21439372	cytoplasm	cellular_component	Phosphatidylethanolamine-binding protein
	PHAVU_001G097300g	21455433	21457835	cytoplasm	cellular_component	Phosphatidylethanolamine-binding, conserved site
	PHAVU_001G097400g	21522400	21523284	acyltransferase activity, transferring groups other than amino-acyl groups	molecular_function	Transferase
	PHAVU_001G097500g	21530459	21531043	acyltransferase activity, transferring groups other than amino-acyl groups	molecular_function	Transferase
	PHAVU_001G0976001g	21542309	21563377	binding	molecular_function	Armadillo-like helical
	PHAVU_001G0976000g	21569009	21569648
	PHAVU_001G097700g	21596978	21599784	cytoplasm	cellular_component	Peptide chain release factor eRF1/aRF1
	PHAVU_001G097800g	21608429	21618379	acetyl-CoA biosynthetic process from acetate	biological_process	AMP-dependent synthetase/ligase
	PHAVU_001G097900g	21693697	21695663	protein binding	molecular_function	Pentatricopeptide repeat
	PHAVU_001G098000g	21726451	21728387	protein binding	molecular_function	WD40 repeat
	PHAVU_001G098100g	21757626	21760725	NADP binding	molecular_function	Glyceraldehyde-3-phosphate dehydrogenase, type I
	PHAVU_001G098200g	21769115	21770842	hydrolase activity, hydrolyzing O-glycosyl compounds	molecular_function	Glycoside hydrolase family 16
	PHAVU_001G098300g	21776839	21778377	hydrolase activity, hydrolyzing O-glycosyl compounds	molecular_function	Glycoside hydrolase family 16
	PHAVU_001G098400g	21858630	21860936			OTU domain
	PHAVU_001G098500g	21872713	21873315			Protein of unknown function DUF761, plant
	PHAVU_001G098600g	21921749	21922795			Protein of unknown function DUF761, plant
	PHAVU_001G098700g	21968259	21969125	defense response	biological_process	C2 domain
	PHAVU_001G0988001g	21993322	21993334
	PHAVU_001G0988000g	21997539	21997807
	PHAVU_001G098900g	22022555	22022893
	PHAVU_001G099000g	22039612	22042381			Ribonuclease Z/Hydroxyacylglutathione hydrolase-like
	PHAVU_001G099100g	22049138	22052596	nucleus	cellular_component	DNA repair metallo-beta-lactamase
	PHAVU_001G099200g	22112768	22114057	integral component of membrane	cellular_component	Protein of unknown function DUF716
	PHAVU_001G099300g	22127464	22130132	integral component of membrane	cellular_component	Target SNARE coiled-coil homology domain
	PHAVU_001G099400g	22158016	22163274	DNA repair	biological_process	Helicase, C-terminal
	PHAVU_001G099500g	22170548	22178636	ATP binding	molecular_function	CarD-like/TRCF domain
	PHAVU_001G099600g	22192525	22197853	integral component of membrane	cellular_component	Potassium transporter
	PHAVU_001G099700g	22388801	22389496	transcription, DNA-templated	biological_process	AP2/ERF domain
	PHAVU_001G0998001g	22566685	22568944	hydrolase activity	molecular_function	NUDIX hydrolase domain
	PHAVU_001G0998000g	22570670	22571245
	PHAVU_001G099900g	22608655	22614090	hydrolase activity	molecular_function	Nucleoside phosphatase GDA1/CD39
	PHAVU_001G100000g	22619558	22619963
	PHAVU_001G100100g	22752871	22756755	hydrolase activity	molecular_function	Nucleoside phosphatase GDA1/CD39
	PHAVU_001G100200g	23040328	23042480	transcription, DNA-templated	biological_process	NAC domain
	PHAVU_001G100300g	23058641	23059723	nucleic acid binding	molecular_function	Zinc finger, CCHC-type
	PHAVU_001G100400g	23102229	23105114	carbohydrate binding	molecular_function	Ricin B-like lectins
	PHAVU_001G100500g	23149740	23152402	transcription, DNA-templated	biological_process	NAC domain
	PHAVU_001G100600g	23166411	23168910
	PHAVU_001G100700g	23234534	23241379	RNA binding	molecular_function	RNA recognition motif domain
	PHAVU_001G100800g	23256743	23256961
	PHAVU_001G100900g	23283884	23290673	RNA binding	molecular_function	RNA recognition motif domain
	PHAVU_001G101000g	23320019	23324179	DNA-binding transcription factor activity	molecular_function	Basic-leucine zipper domain
	PHAVU_001G101100g	23326015	23330110	transcription, DNA-templated	biological_process	SANT/Myb domain
	PHAVU_001G101200g	23330763	23337780	integral component of membrane	cellular_component	Chloroplast protein import component Toc34
	PHAVU_001G101300g	23337905	23339789	integral component of membrane	cellular_component	RmlC-like cupin domain superfamily
	PHAVU_001G101400g	23363774	23365238			Caspase-like domain superfamily
	PHAVU_001G101500g	23434417	23437727
	PHAVU_001G101600g	23480100	23480822
	PHAVU_001G101700g	23493137	23495499			COMM domain
	PHAVU_001G101800g	23496344	23502669	integral component of membrane	cellular_component
	PHAVU_001G101900g	23509918	23513029	membrane	cellular_component	CRAL-TRIO lipid binding domain
	PHAVU_001G102000g	23531064	23532063
	PHAVU_001G102100g	23541819	23547045			Protein kinase-like domain superfamily
	PHAVU_001G102200g	23561450	23566880	protein binding	molecular_function	Proteasome component (PCI) domain
	PHAVU_001G102300g	23566981	23568857			Serine hydrolase FSH
	PHAVU_001G102400g	23605940	23608203	DNA binding	molecular_function	Zinc finger, BED-type
	PHAVU_001G102500g	23630842	23632284			Domain of unknown function DUF4216
	PHAVU_001G102600g	23638860	23642308	ATP binding	molecular_function	Ubiquitin-conjugating enzyme E2
	PHAVU_001G102700g	23671381	23672973	calcium ion binding	molecular_function	EF-hand domain
	PHAVU_001G102800g	23716323	23717333	protein dimerization activity	molecular_function	HAT, C-terminal dimerisation domain
	PHAVU_001G102900g	23719971	23727086	mRNA processing	biological_process	CID domain
	PHAVU_001G103000g	23746269	23750419
	PHAVU_001G103100g	23889133	23896153			ELMO domain
	PHAVU_001G103200g	23998627	24001807	integral component of membrane	cellular_component	Multi antimicrobial extrusion protein
	PHAVU_001G103300g	24309312	24315443	integral component of membrane	cellular_component	Multi antimicrobial extrusion protein
	PHAVU_001G103400g	24430819	24433790	nucleus	cellular_component	SET domain
	PHAVU_001G103500g	24847718	24855325	carboxylic acid metabolic process	biological_process	Pyruvate carboxyltransferase
	PHAVU_001G1036001g	25639617	25641982	integral component of membrane	cellular_component	Multi antimicrobial extrusion protein
	PHAVU_001G1036000g	25642472	25643288	integral component of membrane	cellular_component
	PHAVU_001G103700g	25693340	25693954
	PHAVU_001G103800g	25706950	25709913	leucine biosynthetic process	biological_process	Pyruvate carboxyltransferase
	PHAVU_001G103900g	25716050	25716546	structural constituent of ribosome	molecular_function	Ribosomal protein L11/L12
	PHAVU_001G104000g	25721516	25722283
	PHAVU_001G104100g	26034997	26035543	integral component of membrane	cellular_component
	PHAVU_001G104200g	26282533	26284030	protein binding	molecular_function	BTB/POZ domain
	PHAVU_001G104300g	26322259	26323629	protein binding	molecular_function	BTB/POZ domain
	PHAVU_001G104400g	26384464	26387168	protein binding	molecular_function	BTB/POZ domain
	PHAVU_001G104500g	26394399	26399289	protein binding	molecular_function	BTB/POZ domain
	PHAVU_001G104600g	26447699	26459755	integral component of membrane	cellular_component	Amino acid/polyamine transporter I
	PHAVU_001G104700g	26469663	26476257	integral component of membrane	cellular_component	Amino acid/polyamine transporter I
	PHAVU_001G104800g	26480468	26482910	structural constituent of ribosome	molecular_function	Ribosomal protein L7, eukaryotic
	PHAVU_001G104900g	26497214	26497931	transcription, DNA-templated	biological_process	B3 DNA binding domain
	PHAVU_001G105000g	26499392	26504480			Nucleic acid-binding, OB-fold
	PHAVU_001G1051001g	26547177	26566225	RNA binding	molecular_function	Exoribonuclease, phosphorolytic domain 1
	PHAVU_001G1051000g	26572832	26573832
	PHAVU_001G105200g	26582396	26600977	RNA binding	molecular_function	Exoribonuclease, phosphorolytic domain 1
	PHAVU_001G105300g	26616808	26622452	defense response to fungus	biological_process	ENT domain
	PHAVU_001G105400g	26656846	26659069	integral component of membrane	cellular_component	Sodium/calcium exchanger membrane region
	PHAVU_001G105500g	26715496	26717223	integral component of membrane	cellular_component	Sodium/calcium exchanger membrane region
	PHAVU_001G105600g	26788755	26792919			Heat shock protein DnaJ, cysteine-rich domain superfamily
	PHAVU_001G105700g	26793560	26795924	integral component of membrane	cellular_component	Choline transporter-like
	PHAVU_001G105800g	26872386	26875487	membrane	cellular_component	Glycosyl transferase, family 14
	PHAVU_001G105900g	26902510	26903716
	PHAVU_001G106000g	26908266	26916498	transcription by RNA polymerase III	biological_process	Transcription factor TFIIB
	PHAVU_001G106100g	26912526	26915006
	PHAVU_001G106200g	26983911	26985009
	PHAVU_001G106300g	27052945	27054421
	PHAVU_001G106400g	27221418	27224141	regulation of transcription, DNA-templated	biological_process	Zinc finger, Dof-type
	PHAVU_001G106500g	27248630	27250774	metal ion binding	molecular_function	Plant peroxidase
	PHAVU_001G106600g	27305060	27307105	metal ion binding	molecular_function	Plant peroxidase
	PHAVU_001G106700g	27360508	27362916	nucleus	cellular_component	Homeobox domain
	PHAVU_001G106800g	27428707	27431327	DNA binding	molecular_function	SANT/Myb domain
	PHAVU_001G106900g	27541709	27542861
	PHAVU_001G107000g	27624228	27631649	mitochondrion	cellular_component	Frataxin/CyaY
	PHAVU_001G107100g	27687401	27691120	metal ion binding	molecular_function	Zinc finger, RanBP2-type
	PHAVU_001G107200g	27737803	27740117	integral component of membrane	cellular_component	Alpha/beta hydrolase fold-1
	PHAVU_001G107300g	27797073	27804862	integral component of membrane	cellular_component	Oxidoreductase FAD/NAD(P)-binding
	PHAVU_001G107400g	27842425	27845517	integral component of membrane	cellular_component	Exostosin-like
	PHAVU_001G1075001g	27845989	27849241	transferase activity	molecular_function	Cysteine synthase/cystathionine beta-synthase, pyridoxal-phosphate attachment site
	PHAVU_001G1075000g	27849911	27850480
	PHAVU_001G107600g	27879145	27881005	DNA binding	molecular_function	SANT/Myb domain
	PHAVU_001G107700g	27935625	27938615	protein binding	molecular_function	F-box-like domain superfamily
	PHAVU_001G107800g	27960674	27962424	integral component of membrane	cellular_component	Peptidase A22A, presenilin
	PHAVU_001G107900g	27962763	27968251	hydrolase activity, acting on ester bonds	molecular_function	GDSL lipase/esterase
	PHAVU_001G108000g	27979620	27984269	protein folding	biological_process	GrpE nucleotide exchange factor
	PHAVU_001G108100g	28029408	28029903	structural constituent of ribosome	molecular_function	Ribosomal protein L11/L12
	PHAVU_001G108200g	28149519	28153854	integral component of membrane	cellular_component	Multi antimicrobial extrusion protein
	PHAVU_001G108300g	28331083	28333279	integral component of membrane	cellular_component	Multi antimicrobial extrusion protein
	PHAVU_001G108400g	28780814	28781406	carboxylic acid metabolic process	biological_process	Pyruvate carboxyltransferase
	PHAVU_001G108500g	29183134	29183634	response to auxin	biological_process	Small auxin-up RNA
	PHAVU_001G108600g	29291956	29297905	integral component of membrane	cellular_component	Palmitoyltransferase, DHHC domain
	PHAVU_001G108700g	29299165	29302292	metal ion binding	molecular_function	Rubrerythrin
	PHAVU_001G108800g	29347076	29349648	integral component of membrane	cellular_component	Major intrinsic protein
	PHAVU_001G108900g	29429149	29436255	integral component of membrane	cellular_component	PQ-loop repeat
	PHAVU_001G109000g	29440313	29442873			Protein of unknown function DUF309
	PHAVU_001G109100g	29541679	29543127	phototropism	biological_process	Protein PHYTOCHROME KINASE SUBSTRATE
	PHAVU_001G109200g	29644917	29647618	obsolete cell	cellular_component	Thioredoxin domain
	PHAVU_001G109300g	29723539	29736287	regulation of transcription, DNA-templated	biological_process	CCR4-Not complex component, Not N-terminal domain
	PHAVU_001G109400g	29789558	29793258	integral component of membrane	cellular_component	Glycoside hydrolase family 17
	PHAVU_001G109500g	29814190	29815597	DNA-binding transcription factor activity	molecular_function	Zinc finger, GATA-type
	PHAVU_001G109600g	29822305	29828930			HNH nuclease
	PHAVU_001G109700g	29872945	29874049	oxidoreductase activity	molecular_function	Short-chain dehydrogenase/reductase SDR
	PHAVU_001G109800g	29924657	29927129			Domain of unknown function DUF223
	PHAVU_001G109900g	29935437	29940081	metal ion binding	molecular_function	Zinc finger, PHD-type
	PHAVU_001G110000g	29971119	29974354	binding	molecular_function	Armadillo-type fold
	PHAVU_001G110100g	29979025	29980904	catalytic activity	molecular_function	Galactose mutarotase-like domain superfamily
	PHAVU_001G110200g	29981937	29986345	RNA binding	molecular_function	YTH domain
	PHAVU_001G110300g	30047430	30054586	ATP binding	molecular_function	Protein kinase domain
	PHAVU_001G110400g	30076980	30079024	RNA binding	molecular_function	H/ACA ribonucleoprotein complex, subunit Gar1/Naf1
	PHAVU_001G110500g	30086223	30092346	cellular amino acid metabolic process	biological_process	Glutamate/phenylalanine/leucine/valine dehydrogenase
	PHAVU_001G110600g	30114480	30115379	integral component of membrane	cellular_component	Leucine-rich repeat domain superfamily
	PHAVU_001G110700g	30123207	30124151
	PHAVU_001G110800g	30124158	30130861	integral component of membrane	cellular_component	DnaJ domain
	PHAVU_001G110900g	30128439	30128759
	PHAVU_001G111000g	30495346	30500339	ATP binding	molecular_function	Adenylyl-sulfate kinase
	PHAVU_001G111100g	30589772	30591291
	PHAVU_001G111200g	30599776	30604506	obsolete cofactor binding	molecular_function	FMN-binding split barrel
	PHAVU_001G111300g	30606477	30608832			Protein of unknown function DUF1639
	PHAVU_001G111400g	30677285	30677458	integral component of membrane	cellular_component	Arabinogalactan protein 3/12/13/14/21
	PHAVU_001G111500g	30732962	30734815	integral component of membrane	cellular_component
	PHAVU_001G1116001g	30747005	30748179	obsolete cell	cellular_component	Thioredoxin domain
	PHAVU_001G1116000g	30756473	30756616
	PHAVU_001G111700g	30780944	30783995	GTP binding	molecular_function	Tubulin
	PHAVU_001G111800g	30786425	30787261	transcription, DNA-templated	biological_process	AP2/ERF domain
	PHAVU_001G111900g	30808842	30819870	protein binding	molecular_function	HEAT repeat
	PHAVU_001G112000g	30840098	30847961	protein glycosylation	biological_process	Exostosin-like
	PHAVU_001G112100g	30848568	30851097
	PHAVU_001G112200g	30959982	30962394	obsolete cell	cellular_component	Thioredoxin domain
	PHAVU_001G112300g	31056485	31059815	integral component of membrane	cellular_component	Cation/H+ exchanger
	PHAVU_001G112400g	31167336	31169061	acyltransferase activity, transferring groups other than amino-acyl groups	molecular_function	Transferase
	PHAVU_001G112500g	31334786	31336631	acyltransferase activity, transferring groups other than amino-acyl groups	molecular_function	Transferase
	PHAVU_001G112600g	31391384	31394891	carbohydrate metabolic process	biological_process	Glycoside hydrolase, family 3, N-terminal
	PHAVU_001G112700g	31425398	31429114	carbohydrate metabolic process	biological_process	Glycoside hydrolase, family 3, N-terminal
	PHAVU_001G112800g	31600824	31602191	acyltransferase activity, transferring groups other than amino-acyl groups	molecular_function	Transferase
	PHAVU_001G112900g	31608609	31609976	acyltransferase activity, transferring groups other than amino-acyl groups	molecular_function	Transferase
	PHAVU_001G113000g	31616403	31619284	methyltransferase activity	molecular_function	Methyltransferase type 11
	PHAVU_001G113100g	31623309	31628444	RNA binding	molecular_function	Pumilio RNA-binding repeat
	PHAVU_001G113200g	31660091	31670176	protein binding	molecular_function	Regulator of chromosome condensation, RCC1
	PHAVU_001G113300g	31723756	31727392	RNA binding	molecular_function	RNA recognition motif domain
	PHAVU_001G113400g	31742879	31746271	integral component of membrane	cellular_component	CDC50/LEM3 family
	PHAVU_001G113500g	31767877	31769517	integral component of membrane	cellular_component	Alpha crystallin/Hsp20 domain
	PHAVU_001G113600g	31773563	31774286	electron transfer activity	molecular_function	Phytocyanin domain
	PHAVU_001G113700g	31798592	31804443	RNA binding	molecular_function	MIF4G-like, type 3
	PHAVU_001G113800g	31806487	31811572	zinc ion binding	molecular_function	Cobalamin-independent methionine synthase MetE, C-terminal/archaeal
	PHAVU_001G113900g	31938316	31939884	protein binding	molecular_function	Major sperm protein (MSP) domain
	PHAVU_001G114000g	31945882	31946115
	PHAVU_001G114100g	31974072	31974812	metal ion binding	molecular_function	Dehydrin HIRD11-like
	PHAVU_001G114200g	31986390	31991097	integral component of membrane	cellular_component	Protein of unknown function DUF639
	PHAVU_001G114300g	32057115	32060428	protein binding	molecular_function	WD40 repeat
	PHAVU_001G114400g	32121618	32145880	nucleic acid binding	molecular_function	HRDC domain
	PHAVU_001G114500g	32253680	32260779	ATP binding	molecular_function	Uridine kinase-like
	PHAVU_001G114600g	32262120	32263137
	PHAVU_001G1147000g	32277521	32282421	nucleus	cellular_component	DNA replication complex GINS protein Psf2
	PHAVU_001G114800g	32285123	32287491	oxidoreductase activity, acting on single donors with incorporation of molecular oxygen, incorporation of two atoms of oxygen	molecular_function	RmlC-like cupin domain superfamily
	PHAVU_001G114900g	32299769	32307761	diphthine-ammonia ligase activity	molecular_function	Diphthamide synthase domain
	PHAVU_001G115000g	32301724	32302213	integral component of membrane	cellular_component	Cation/H+ exchanger, CPA1 family
	PHAVU_001G1151001g	32328966	32331476	integral component of membrane	cellular_component	Leucine-rich repeat
	PHAVU_001G1151000g	32334013	32337089	ATP binding	molecular_function	Protein kinase domain
	PHAVU_001G115200g	32377803	32381015			Lateral organ boundaries, LOB
	PHAVU_001G115300g	32412827	32418620	'de novo' IMP biosynthetic process	biological_process	Phosphoribosylglycinamide formyltransferase, active site
	PHAVU_001G115400g	32420276	32427994	integral component of membrane	cellular_component	Peptidase M50
	PHAVU_001G115500g	32474893	32479904	integral component of membrane	cellular_component	NEMP family
	PHAVU_001G115600g	32481211	32484232	structural constituent of ribosome	molecular_function	Ribosomal protein L25/Gln-tRNA synthetase, anti-codon-binding domain superfamily
	PHAVU_001G115700g	32562240	32570947	L-arabinose metabolic process	biological_process	Galactose-binding-like domain superfamily
	PHAVU_001G1158001g	32572669	32572961
	PHAVU_001G1158000g	32573117	32574777			MULE transposase domain
	PHAVU_001G1159001g	32576951	32578390	meristem maintenance	biological_process	Aminotransferase-like, plant mobile domain
	PHAVU_001G1159000g	32578826	32579008
	PHAVU_001G116000g	32603355	32604250
	PHAVU_001G116100g	32633934	32637557	L-arabinose metabolic process	biological_process	Alpha-L-arabinofuranosidase, C-terminal
	PHAVU_001G116200g	32684323	32689234	L-arabinose metabolic process	biological_process	Alpha-L-arabinofuranosidase, C-terminal
	PHAVU_001G116300g	32690700	32695983	L-arabinose metabolic process	biological_process	Alpha-L-arabinofuranosidase, C-terminal
	PHAVU_001G116400g	32700138	32704627	integral component of membrane	cellular_component	Zinc finger, RING-type
	PHAVU_001G116500g	32705096	32705994			50S ribosomal protein 5, chloroplastic
	PHAVU_001G116600g	32707208	32713670	protein binding	molecular_function	WD40 repeat
	PHAVU_001G116700g	32713855	32715801	RNA binding	molecular_function	Plant organelle RNA recognition domain
	PHAVU_001G116800g	32723770	32728400	integral component of membrane	cellular_component	Mpv17/PMP22
	PHAVU_001G116900g	32761088	32763169			VQ
	PHAVU_001G117000g	32812043	32814713	nascent polypeptide-associated complex	cellular_component	Nascent polypeptide-associated complex NAC domain
	PHAVU_001G117100g	32855972	32859181	nascent polypeptide-associated complex	cellular_component	Nascent polypeptide-associated complex NAC domain
	PHAVU_001G117200g	32860182	32869947	DNA binding	molecular_function	S1 domain
	PHAVU_001G117300g	32896597	32897082	integral component of membrane	cellular_component	Aluminum-activated malate transporter
	PHAVU_001G117400g	32907738	32912835	integral component of membrane	cellular_component
	PHAVU_001G117500g	32920502	32923326	starch binding	molecular_function	Carbohydrate binding module family 20
	PHAVU_001G117600g	32932909	32933887	heme binding	molecular_function	Cytochrome f
	PHAVU_001G117700g	32934205	32940925	4-alpha-glucanotransferase activity	molecular_function	Glycoside hydrolase, family 77
	PHAVU_001G117800g	32974929	32977897	kinase activity	molecular_function	Phosphatidylinositol 3-/4-kinase, catalytic domain
	PHAVU_001G117900g	33062004	33066300	heme binding	molecular_function	Cytochrome P450
	PHAVU_001G118000g	33104534	33105922			Domain of unknown function DUF4216
	PHAVU_001G118100g	33107998	33109135
	PHAVU_001G118200g	33121037	33127856	peptidyl-prolyl cis-trans isomerase activity	molecular_function	FKBP-type peptidyl-prolyl cis-trans isomerase domain
	PHAVU_001G118300g	33145451	33148196	integral component of membrane	cellular_component	EamA domain
	PHAVU_001G118400g	33243744	33244291
	PHAVU_001G118500g	33359466	33361201	RNA binding	molecular_function	RNA recognition motif domain
	PHAVU_001G118600g	33408200	33410036	integral component of membrane	cellular_component	Cytochrome P450
	PHAVU_001G118700g	33432249	33435036	protein deubiquitination	biological_process	Peptidase C19, ubiquitin carboxyl-terminal hydrolase
	PHAVU_001G118800g	33441658	33452218	protein deubiquitination	biological_process	Peptidase C19, ubiquitin carboxyl-terminal hydrolase
	PHAVU_001G118900g	33464708	33469454	integral component of membrane	cellular_component	Proton-dependent oligopeptide transporter family
	PHAVU_001G119000g	33516230	33525654	integral component of membrane	cellular_component	Proton-dependent oligopeptide transporter family
	PHAVU_001G1191001g	33593069	33593122
	PHAVU_001G1191000g	33595361	33598464	calcium ion binding	molecular_function	PsbP, C-terminal
	PHAVU_001G119200g	33626849	33630444
	PHAVU_001G1193001g	33637080	33637094
	PHAVU_001G1193000g	33637575	33640705	integral component of membrane	cellular_component	Basic-leucine zipper domain
	PHAVU_001G119400g	33657613	33660876	nucleic acid binding	molecular_function	R3H domain
	PHAVU_001G119500g	33667424	33668359	transcription, DNA-templated	biological_process	SANT/Myb domain
	PHAVU_001G119600g	33670732	33680424	ATP binding	molecular_function	AAA+ ATPase domain
	PHAVU_001G119700g	33681952	33684750	nucleus	cellular_component	Cyclin, C-terminal domain
	PHAVU_001G119800g	33696571	33699371	nucleus	cellular_component	Cyclin, C-terminal domain
	PHAVU_001G119900g	33746889	33757733	actin binding	molecular_function	Stomatal closure-related actin-binding protein, coiled-coil domain
	PHAVU_001G120000g	33802505	33804807			Myb/SANT-like domain
	PHAVU_001G120100g	33807026	33807242
	PHAVU_001G120200g	33857620	33861626	nucleus	cellular_component	Transcription elongation factor, TFIIS/CRSP70, N-terminal, sub-type
	PHAVU_001G120300g	33949144	33953271	ATP binding	molecular_function	SNF2-related domain
	PHAVU_001G120400g	33981178	33982220	nucleus	cellular_component	SANT/Myb domain
	PHAVU_001G120500g	34066922	34069333	protein folding	biological_process	GroES-like superfamily
	PHAVU_001G120600g	34069405	34071982	serine-type carboxypeptidase activity	molecular_function	Peptidase S10, serine carboxypeptidase
	PHAVU_001G120700g	34074388	34077675	serine-type carboxypeptidase activity	molecular_function	Peptidase S10, serine carboxypeptidase
	PHAVU_001G120800g	34078717	34079824	GO_0008274	go	Mitotic-spindle organizing protein 1
	PHAVU_001G120900g	34104465	34105721	system development	biological_process	CLAVATA3/ESR (CLE)-related protein, plant
	PHAVU_001G121000g	34109873	34118582	mitochondrion	cellular_component	Hydroxymethylglutaryl-CoA lyase, active site
	PHAVU_001G121100g	34187963	34191313	integral component of membrane	cellular_component	Membrane transport protein
	PHAVU_001G121200g	34204192	34206220	protein dimerization activity	molecular_function	Myc-type, basic helix-loop-helix (bHLH) domain
	PHAVU_001G121300g	34213111	34215012
	PHAVU_001G121400g	34271130	34275002	transcription, DNA-templated	biological_process	von Willebrand factor, type A
	PHAVU_001G121500g	34303816	34306532	mitochondrial electron transport, ubiquinol to cytochrome c	biological_process	Cytochrome b-c1 complex subunit 7
	PHAVU_001G121600g	34338776	34342302	protein tyrosine phosphatase activity	molecular_function	Tyrosine specific protein phosphatases domain
	PHAVU_001G121700g	34344305	34349273	integral component of membrane	cellular_component	Arv1 protein
	PHAVU_001G121800g	34350992	34358679	integral component of membrane	cellular_component	UBA-like superfamily
	PHAVU_001G121900g	34393345	34396095	protein binding	molecular_function	F-box domain
	PHAVU_001G122000g	34421588	34422961	protein binding	molecular_function	F-box domain
	PHAVU_001G122100g	34436830	34437838	obsolete oxidation-reduction process	biological_process	Multicopper oxidase, type 1
	PHAVU_001G122200g	34449351	34451495	protein binding	molecular_function	F-box domain
	PHAVU_001G122300g	34461063	34463190	protein binding	molecular_function	F-box domain
	PHAVU_001G122400g	34471106	34472197	integral component of membrane	cellular_component	Exocyst complex component Exo70
	PHAVU_001G122500g	34488355	34489699	nucleic acid binding	molecular_function	RNA-binding domain superfamily
	PHAVU_001G122600g	34503066	34505189	protein binding	molecular_function	F-box domain
	PHAVU_001G122700g	34518907	34520370	RNA binding	molecular_function	RNA recognition motif domain
	PHAVU_001G122800g	34529753	34530716	calcium ion binding	molecular_function	EF-hand domain
	PHAVU_001G122900g	34537308	34544204	protein binding	molecular_function	Pentatricopeptide repeat
	PHAVU_001G123000g	34548068	34552751	carbohydrate metabolic process	biological_process	Glycoside hydrolase family 31
	PHAVU_001G123100g	34555524	34572472	ATP binding	molecular_function	DNA topoisomerase, type IIA, subunit B
	PHAVU_001G123200g	34587081	34591895	microtubule binding	molecular_function	Microtubule-associated protein 70
	PHAVU_001G123300g	34642377	34648835	transcription, DNA-templated	biological_process	Basic-leucine zipper domain
	PHAVU_001G123400g	34738330	34739248	positive regulation of DNA-binding transcription factor activity	biological_process	VQ
	PHAVU_001G123500g	34748963	34749250
	PHAVU_001G123600g	34778292	34780960	integral component of membrane	cellular_component	Amino acid transporter, transmembrane domain
	PHAVU_001G123700g	34789542	34791588	integral component of membrane	cellular_component
	PHAVU_001G123800g	34799670	34804838	ATP binding	molecular_function	Phosphatidylinositol-4-phosphate 5-kinase, core
	PHAVU_001G123900g	34828173	34857639	glutamate biosynthetic process	biological_process	Glutamate synthase, alpha subunit, C-terminal
	PHAVU_001G124000g	34860119	34860388	integral component of membrane	cellular_component
	PHAVU_001G124100g	34956932	34960420	protein binding	molecular_function	BTB/POZ domain
	PHAVU_001G124200g	35066162	35066783			CRAL-TRIO lipid binding domain
	PHAVU_001G124300g	35081076	35084725	L-proline biosynthetic process	biological_process	Pyrroline-5-carboxylate reductase
	PHAVU_001G124400g	35085934	35087457	oxidoreductase activity, acting on paired donors, with incorporation or reduction of molecular oxygen	molecular_function	Lycopene cyclase, beta/epsilon
	PHAVU_001G1245001g	35089046	35090825			CRAL-TRIO lipid binding domain
	PHAVU_001G1245000g	35091103	35091112
	PHAVU_001G124600g	35092147	35093148	membrane	cellular_component	Cysteine-rich transmembrane CYSTM domain
	PHAVU_001G124700g	35156104	35157085	methyltransferase activity	molecular_function	Methyltransferase type 11
	PHAVU_001G124800g	35169903	35171234	methyltransferase activity	molecular_function	Methyltransferase type 11
	PHAVU_001G124900g	35179906	35184151	integral component of membrane	cellular_component	Major facilitator, sugar transporter-like
	PHAVU_001G125000g	35192646	35193895	methyltransferase activity	molecular_function	Methyltransferase type 11
	PHAVU_001G125100g	35220129	35223507	integral component of membrane	cellular_component	Tetratricopeptide-like helical domain superfamily
	PHAVU_001G125200g	35224760	35229069	transcription, DNA-templated	biological_process	RNA polymerase, subunit H/Rpb5 C-terminal
	PHAVU_001G125300g	35240414	35241649	obsolete cell	cellular_component	Glutaredoxin
	PHAVU_001G125400g	35247003	35254243	pyridoxal phosphate binding	molecular_function	Cys/Met metabolism, pyridoxal phosphate-dependent enzyme
	PHAVU_001G125500g	35249286	35249861	integral component of membrane	cellular_component
	PHAVU_001G125600g	35295778	35296554
	PHAVU_001G125700g	35300978	35309149			Conserved hypothetical protein CHP01589, plant
	PHAVU_001G125800g	35340847	35342926	intracellular anatomical structure	cellular_component	Signal transduction response regulator, receiver domain
	PHAVU_001G125900g	35422129	35425273	biosynthetic process	biological_process	Strictosidine synthase, conserved region
	PHAVU_001G126000g	35454082	35460415	integral component of membrane	cellular_component	Six-bladed beta-propeller, TolB-like
	PHAVU_001G126100g	35471556	35472053	translation	biological_process	Ribosomal protein S5/S7
	PHAVU_001G126200g	35492458	35497687	integral component of membrane	cellular_component	Mitochondrial substrate/solute carrier
	PHAVU_001G126300g	35502847	35507028	metabolic process	biological_process	HAD hydrolase, subfamily IA
	PHAVU_001G126400g	35518285	35520566	DNA binding	molecular_function	Myc-type, basic helix-loop-helix (bHLH) domain
	PHAVU_001G126500g	35647553	35649751	RNA binding	molecular_function	RNA recognition motif domain
	PHAVU_001G126600g	35652942	35654158	integral component of membrane	cellular_component
	PHAVU_001G126700g	35814370	35815778	calcium ion binding	molecular_function	EF-hand domain
	PHAVU_001G126800g	35879520	35883977	lipid catabolic process	biological_process	Patatin-like phospholipase domain
	PHAVU_001G126900g	35905240	35906093
	PHAVU_001G127000g	35913748	35918179	calmodulin binding	molecular_function	Calmodulin-binding domain, plant
	PHAVU_001G127100g	35923515	35927051	obsolete coenzyme binding	molecular_function	NAD-dependent epimerase/dehydratase
	PHAVU_001G127200g	35957411	35959393	metal ion binding	molecular_function	Oxoglutarate/iron-dependent dioxygenase
	PHAVU_001G127300g	35969998	35971616	metal ion binding	molecular_function	Oxoglutarate/iron-dependent dioxygenase
	PHAVU_001G127400g	35972443	35973812	metal ion binding	molecular_function	Oxoglutarate/iron-dependent dioxygenase
	PHAVU_001G127500g	35994705	35996399	metal ion binding	molecular_function	Oxoglutarate/iron-dependent dioxygenase
	PHAVU_001G127600g	36037021	36038316
	PHAVU_001G127700g	36061535	36063782			Gibberellin regulated protein
	PHAVU_001G127800g	36076980	36085387	integral component of membrane	cellular_component	N-acetylglucosaminyl transferase component
	PHAVU_001G127900g	36105170	36107036	response to high light intensity	biological_process	PAM2-containing protein CID1/CID2
	PHAVU_001G128000g	36107090	36111767	GTP binding	molecular_function	GTP binding domain
	PHAVU_001G128100g	36136617	36143190	N-acetyltransferase activity	molecular_function	GNAT domain
	PHAVU_001G128200g	36174911	36182090	signal transduction	biological_process	Toll/interleukin-1 receptor homology (TIR) domain
	PHAVU_001G128300g	36197424	36203761	integral component of membrane	cellular_component	Glycosyltransferase-like KOBITO 1
	PHAVU_001G128400g	36244221	36247454
	PHAVU_001G128500g	36431446	36433219	carbohydrate metabolic process	biological_process	Glycoside hydrolase family 17
	PHAVU_001G128600g	36444344	36450027	ATP binding	molecular_function	AAA+ ATPase domain
	PHAVU_001G128700g	36450858	36455901	integral component of membrane	cellular_component	TMEM14 family
	PHAVU_001G128800g	36632356	36635291	flavin adenine dinucleotide binding	molecular_function	Oxygen oxidoreductase covalent FAD-binding site
	PHAVU_001G128900g	36636140	36639514
	PHAVU_001G129000g	36647935	36656640	protein binding	molecular_function	DnaJ domain
	PHAVU_001G129100g	36681037	36684244	zinc ion binding	molecular_function	Alpha carbonic anhydrase domain
	PHAVU_001G129200g	36685741	36696715	ATP binding	molecular_function	SNF2-related domain
	PHAVU_001G129300g	36706878	36711411	carbohydrate metabolic process	biological_process	Glycerol-3-phosphate dehydrogenase, NAD-dependent, C-terminal
	PHAVU_001G129400g	36720119	36726334	DNA-templated transcription, termination	biological_process	Rho termination factor, N-terminal
	PHAVU_001G129500g	36736941	36742475	integral component of membrane	cellular_component	Sugar phosphate transporter domain
	PHAVU_001G129600g	36743983	36755628	integral component of membrane	cellular_component	P-type ATPase
	PHAVU_001G129700g	36795789	36798297	mitochondrial matrix	cellular_component	Mitochondrial glycoprotein
	PHAVU_001G129800g	36798559	36803661	tRNA processing	biological_process	tRNA-splicing endonuclease, subunit Sen54, N-terminal
	PHAVU_001G129900g	36840894	36842348	metabolic process	biological_process	UDP-glucuronosyl/UDP-glucosyltransferase
	PHAVU_001G130000g	36875520	36879132	metal ion binding	molecular_function	Transcription factor TFIIB
	PHAVU_001G130100g	36893665	36896987	regulation of proteasomal ubiquitin-dependent protein catabolic process	biological_process	DET1- and DDB1-associated protein 1, N-terminal
	PHAVU_001G130200g	36911989	36914461	integral component of membrane	cellular_component	Glycosyltransferase 61
	PHAVU_001G130300g	36916261	36924045	ATP binding	molecular_function	Calponin homology domain
	PHAVU_001G130400g	36944311	36946509	protein binding	molecular_function	Tetratricopeptide repeat 1
	PHAVU_001G130500g	36950862	36957066	GTP binding	molecular_function	GTP binding domain
	PHAVU_001G130600g	36977445	36977753	ATP binding	molecular_function	ABC transporter-like
	PHAVU_001G130700g	36984197	36987468	integral component of membrane	cellular_component	ABC transporter-like
	PHAVU_001G130800g	37016380	37019136	integral component of membrane	cellular_component	EGF-type aspartate/asparagine hydroxylation site
	PHAVU_001G130900g	37058999	37061900	integral component of membrane	cellular_component	ABC transporter-like
	PHAVU_001G131000g	37103243	37105710	nucleus	cellular_component	Heat shock factor (HSF)-type, DNA-binding
	PHAVU_001G1311001g	37120977	37126908	integral component of membrane	cellular_component	ATPase, AAA-type, core
	PHAVU_001G1311000g	37127683	37144724	integral component of membrane	cellular_component	ABC transporter-like
	PHAVU_001G131200g	37161671	37179976	integral component of membrane	cellular_component	ABC transporter-like
	PHAVU_001G131300g	37223732	37227544	transcription, DNA-templated	biological_process	AP2/ERF domain
	PHAVU_001G131400g	37245960	37248456	oxidoreductase activity	molecular_function	Alkylated DNA repair protein AlkB
	PHAVU_001G131500g	37254149	37261757	protein binding	molecular_function	Pentatricopeptide repeat
	PHAVU_001G131600g	37306066	37308099	integral component of membrane	cellular_component
	PHAVU_001G131700g	37318285	37329805	actin filament binding	molecular_function	Villin headpiece
	PHAVU_001G131800g	37354488	37355403	integral component of membrane	cellular_component
	PHAVU_001G131900g	37359220	37362362	transferase activity	molecular_function	DTW
	PHAVU_001G132000g	37366238	37368890	regulation of transcription, DNA-templated	biological_process	FAR1 DNA binding domain
	PHAVU_001G132100g	37373017	37377149	cytoplasm	cellular_component	Rossmann-like alpha/beta/alpha sandwich fold
	PHAVU_001G132200g	37394733	37401486	chlorophyll biosynthetic process	biological_process	CobN/magnesium chelatase
	PHAVU_001G132300g	37402095	37404759	ADP binding	molecular_function	Leucine-rich repeat
	PHAVU_001G132400g	37421060	37422484
	PHAVU_001G1325001g	37444708	37445869	ADP binding	molecular_function	NB-ARC
	PHAVU_001G1325000g	37446255	37447345	protein binding	molecular_function	Leucine-rich repeat
	PHAVU_001G1326001g	37471184	37472722	ADP binding	molecular_function	NB-ARC
	PHAVU_001G1326000g	37472996	37473823			Leucine-rich repeat domain superfamily
	PHAVU_001G132700g	37479691	37486711	ADP binding	molecular_function	Leucine-rich repeat
	PHAVU_001G132800g	37514744	37517468	ADP binding	molecular_function	Leucine-rich repeat
	PHAVU_001G132900g	37516904	37517239
	PHAVU_001G133000g	37534317	37536950	ADP binding	molecular_function	NB-ARC
	PHAVU_001G1331001g	37550181	37551878	ADP binding	molecular_function	NB-ARC
	PHAVU_001G1331000g	37552036	37554060			Leucine-rich repeat domain superfamily
	PHAVU_001G1332001g	37628437	37629163	metal ion binding	molecular_function	Metalloenzyme, LuxS/M16 peptidase-like
	PHAVU_001G1332000g	37632633	37656119	metal ion binding	molecular_function	Peptidase M16, zinc-binding site
	PHAVU_001G1333001g	37668518	37669295			Domain of unknown function DUF4216
	PHAVU_001G1333000g	37669667	37670060			Domain of unknown function DUF4218
	PHAVU_001G133400g	37691162	37693789	ADP binding	molecular_function	Leucine-rich repeat
	PHAVU_001G133500g	37710827	37712874
	PHAVU_001G133600g	37726212	37728725	ADP binding	molecular_function	NB-ARC
	PHAVU_001G133700g	37765576	37766121
	PHAVU_001G133800g	37766599	37767721
	PHAVU_001G133900g	37782961	37783290
	PHAVU_001G134000g	37814346	37817113	ADP binding	molecular_function	Leucine-rich repeat
	PHAVU_001G134100g	37823523	37828450	ADP binding	molecular_function	NB-ARC
	PHAVU_001G134200g	37844916	37845430
	PHAVU_001G134300g	37847351	37849933	ADP binding	molecular_function	Leucine-rich repeat
	PHAVU_001G134400g	37888324	37891198	ADP binding	molecular_function	Leucine-rich repeat
	PHAVU_001G134500g	37917813	37920413	ADP binding	molecular_function	Leucine-rich repeat
	PHAVU_001G134600g	37948400	37952635	integral component of membrane	cellular_component	Protein kinase domain
	PHAVU_001G134700g	37954647	37956635	integral component of membrane	cellular_component	Protein of unknown function DUF1138
	PHAVU_001G134800g	37959260	37966931	binding	molecular_function	Armadillo-type fold
	PHAVU_001G134900g	37969769	37971616	nucleic acid binding	molecular_function	Zinc finger, AN1-type
	PHAVU_001G135000g	37984725	37985417	integral component of membrane	cellular_component
	PHAVU_001G135100g	37991903	37994564	extracellular region	cellular_component	Glycoside hydrolase, family 28
	PHAVU_001G135200g	38007144	38012525	catalytic activity	molecular_function	Glycosyl hydrolases 36
	PHAVU_001G135300g	38040295	38044741	ATP binding	molecular_function	Protein kinase domain
	PHAVU_001G135400g	38081782	38083795
	PHAVU_001G135500g	38095905	38098686	response to stress	biological_process	Remorin, C-terminal
	PHAVU_001G135600g	38121325	38125430	guanylate kinase activity	molecular_function	Guanylate kinase-like domain
	PHAVU_001G135700g	38132965	38133744	regulation of DNA endoreduplication	biological_process	Cyclin-dependent protein kinase inhibitor SMR
	PHAVU_001G135800g	38161694	38163445	zinc ion binding	molecular_function	Pentatricopeptide repeat
	PHAVU_001G135900g	38164187	38176435	binding	molecular_function	Armadillo-like helical
	PHAVU_001G136000g	38177954	38178463	integral component of membrane	cellular_component
	PHAVU_001G136100g	38195399	38196241	transcription, DNA-templated	biological_process	AP2/ERF domain
	PHAVU_001G136200g	38197767	38205071	ATP binding	molecular_function	AAA+ ATPase domain
	PHAVU_001G136300g	38218114	38221257	integral component of membrane	cellular_component	Tetrapeptide transporter, OPT1/isp4
	PHAVU_001G136400g	38226750	38229866	chloroplast	cellular_component	Adenylosuccinate synthetase
	PHAVU_001G136500g	38255280	38256945
	PHAVU_001G136600g	38275447	38285243	integral component of membrane	cellular_component	Phospholipid/glycerol acyltransferase
	PHAVU_001G136700g	38316315	38318940	nucleic acid binding	molecular_function	Zinc finger C2H2-type
	PHAVU_001G136800g	38362484	38362879
	PHAVU_001G136900g	38376405	38376611	integral component of membrane	cellular_component
	PHAVU_001G137000g	38380309	38387020	ATP binding	molecular_function	Protein kinase domain
	PHAVU_001G137100g	38380696	38380872	integral component of membrane	cellular_component
	PHAVU_001G137200g	38390367	38392991			DnaJ domain
	PHAVU_001G137300g	38417095	38421009	integral component of membrane	cellular_component	Protein kinase domain
	PHAVU_001G137400g	38426694	38427302
	PHAVU_001G137500g	38448464	38452047	transcription, DNA-templated	biological_process	AP2/ERF domain
	PHAVU_001G137600g	38463292	38464293	transcription, DNA-templated	biological_process	AP2/ERF domain
	PHAVU_001G137700g	38467486	38473663	nucleus	cellular_component	Nucleoporin Nup186/Nup192/Nup205
	PHAVU_001G137800g	38488553	38495915	rRNA binding	molecular_function	Brix domain
	PHAVU_001G1379001g	38501794	38503812	rRNA binding	molecular_function	Brix domain
	PHAVU_001G1379000g	38504971	38505615	rRNA binding	molecular_function	Brix domain
	PHAVU_001G138000g	38523612	38527029	carbohydrate metabolic process	biological_process	Glycoside hydrolase, family 28
	PHAVU_001G138100g	38528106	38531486	tRNA splicing, via endonucleolytic cleavage and ligation	biological_process	tRNA-splicing endonuclease
	PHAVU_001G138200g	38532766	38543942	protein dimerization activity	molecular_function	Myc-type, basic helix-loop-helix (bHLH) domain
	PHAVU_001G138300g	38537284	38538453	integral component of membrane	cellular_component
	PHAVU_001G138400g	38600226	38604171	integral component of membrane	cellular_component	Cornichon
	PHAVU_001G138500g	38609084	38612821	integral component of membrane	cellular_component	Protein kinase domain
	PHAVU_001G138600g	38622966	38625891	protein dimerization activity	molecular_function	Myc-type, basic helix-loop-helix (bHLH) domain
	PHAVU_001G138700g	38632696	38634058	nucleus	cellular_component	POLYCHOME/GIGAS CELL1
	PHAVU_001G138800g	38656504	38657073	integral component of membrane	cellular_component
	PHAVU_001G138900g	38679419	38681217	integral component of membrane	cellular_component	Cytochrome P450
	PHAVU_001G139000g	38717702	38719583	integral component of membrane	cellular_component	Cytochrome P450
	PHAVU_001G139100g	38739778	38741554	heme binding	molecular_function	Cytochrome P450
	PHAVU_001G139200g	38759534	38763001	heme binding	molecular_function	Cytochrome P450
	PHAVU_001G139300g	38763779	38764305	integral component of membrane	cellular_component	Cytochrome b561/ferric reductase transmembrane
	PHAVU_001G139400g	38768965	38770901	integral component of membrane	cellular_component	Cytochrome P450
	PHAVU_001G1395001g	38777915	38778832	integral component of membrane	cellular_component	Cytochrome P450
	PHAVU_001G1395000g	38779451	38779986	heme binding	molecular_function	Cytochrome P450
	PHAVU_001G139600g	38780608	38783350	heme binding	molecular_function	Cytochrome P450
	PHAVU_001G139700g	38783900	38785266	isoprenoid biosynthetic process	biological_process	Polyprenyl synthetase
	PHAVU_001G139800g	38789219	38793220			Abhydrolase domain containing 18
	PHAVU_001G139900g	38796848	38798629	structural constituent of ribosome	molecular_function	Ribosomal protein S10
	PHAVU_001G140000g	38799607	38800605	protein binding	molecular_function	Leucine-rich repeat
	PHAVU_001G140100g	38819114	38826230	transcription, DNA-templated	biological_process	Basic-leucine zipper domain
	PHAVU_001G140200g	38840115	38843998	integral component of membrane	cellular_component	C2 domain
	PHAVU_001G140300g	38867054	38878900	cytoplasm	cellular_component	CARP motif
	PHAVU_001G140400g	38880893	38881436	meristem maintenance	biological_process	Aminotransferase-like, plant mobile domain
	PHAVU_001G140500g	38884311	38892315	cytoplasm	cellular_component	CARP motif
	PHAVU_001G140600g	38894416	38896314	cell wall	cellular_component	Pectinesterase, catalytic
	PHAVU_001G140700g	38906181	38909038			Rhodanese-like domain
	PHAVU_001G140800g	38910226	38914784	integral component of membrane	cellular_component	Mitochondrial import inner membrane translocase subunit TIM22
	PHAVU_001G140900g	38918881	38924445	integral component of membrane	cellular_component	Protein kinase domain
	PHAVU_001G141000g	38925229	38929516	metal ion binding	molecular_function	SBP domain
	PHAVU_001G141100g	38956527	38958518
	PHAVU_001G141200g	38961925	38964698	regulation of transcription, DNA-templated	biological_process	Transcription termination factor, mitochondrial/chloroplastic
	PHAVU_001G141300g	38986712	38990549	RNA binding	molecular_function	RNA recognition motif domain
	PHAVU_001G141400g	38996541	38997403
	PHAVU_001G141500g	39007317	39007904			Protein of unknown function DUF761, plant
	PHAVU_001G141600g	39071056	39074031	transcription, DNA-templated	biological_process	SANT/Myb domain
	PHAVU_001G141700g	39080732	39083317	transcription, DNA-templated	biological_process	Myb domain, plants
	PHAVU_001G141800g	39094660	39096886	nucleus	cellular_component	Non-structural maintenance of chromosome element 4, C-terminal
	PHAVU_001G141900g	39106940	39110116	metal ion binding	molecular_function	Zinc finger, CCCH-type
	PHAVU_001G142000g	39117752	39118628	embryo development ending in seed dormancy	biological_process	Late embryogenesis abundant protein, LEA_1 subgroup
	PHAVU_001G142100g	39136762	39142808	integral component of membrane	cellular_component	Fatty acid desaturase domain
	PHAVU_001G142200g	39155639	39161784	DNA binding	molecular_function	DNA polymerase alpha/delta/epsilon, subunit B
	PHAVU_001G142300g	39162647	39163951
	PHAVU_001G142400g	39172253	39174654	metal ion binding	molecular_function	PPM-type phosphatase, divalent cation binding
	PHAVU_001G142500g	39176461	39179256	ATP binding	molecular_function	Actin family
	PHAVU_001G142600g	39192195	39195490			DnaJ domain
	PHAVU_001G142700g	39195787	39200280	hydrolase activity	molecular_function	NUDIX hydrolase domain
	PHAVU_001G142800g	39212910	39214604	metal ion binding	molecular_function	Zinc finger, PHD-type
	PHAVU_001G142900g	39224459	39226873			DC1
	PHAVU_001G143000g	39235349	39238122	transcription, DNA-templated	biological_process	WRC domain
	PHAVU_001G143100g	39263343	39264168	embryo development ending in seed dormancy	biological_process	Late embryogenesis abundant protein, LEA_1 subgroup
	PHAVU_001G143200g	39277547	39283384	DNA binding	molecular_function	DNA polymerase alpha/delta/epsilon, subunit B
	PHAVU_001G143300g	39296758	39298764	metal ion binding	molecular_function	Plant peroxidase
	PHAVU_001G143400g	39306927	39309363	metal ion binding	molecular_function	Zinc finger, RING-type
	PHAVU_001G143500g	39332600	39334158	nucleus	cellular_component	Homeobox domain
	PHAVU_001G143600g	39341163	39344324	integral component of membrane	cellular_component	PMR5 N-terminal domain
	PHAVU_001G143700g	39366107	39367905	obsolete cell	cellular_component	Thioredoxin domain
	PHAVU_001G143800g	39371541	39373283	response to stress	biological_process	Activator of Hsp90 ATPase homologue 1-like
	PHAVU_001G143900g	39385867	39388690	DNA binding	molecular_function	Methylpurine-DNA glycosylase
	PHAVU_001G144000g	39390648	39395399	cytoplasm	cellular_component	Gamma-tubulin complex component protein
MQTL3.1	PHAVU_003G024200g	2121638	2129577	integral component of membrane	cellular_component	P-type ATPase
	PHAVU_003G0243001g	2151841	2157008	catalytic activity	molecular_function	Cytidine and deoxycytidylate deaminase domain
	PHAVU_003G0243000g	2159809	2161832	tRNA-specific adenosine deaminase activity	molecular_function	Cytidine and deoxycytidylate deaminase domain
	PHAVU_003G024400g	2162363	2163485	plasma membrane	cellular_component
	PHAVU_003G024500g	2165306	2168876	zinc ion binding	molecular_function	Zinc finger, DNL-type
	PHAVU_003G024600g	2172247	2178407	integral component of membrane	cellular_component	SPX domain
	PHAVU_003G024700g	2215724	2220553	integral component of membrane	cellular_component	ABC transporter-like
	PHAVU_003G024800g	2244278	2255061	tricarboxylic acid cycle	biological_process	Pyruvate/Phosphoenolpyruvate kinase-like domain superfamily
	PHAVU_003G024900g	2257010	2258305	hydrolase activity	molecular_function	NUDIX hydrolase domain
	PHAVU_003G025000g	2265042	2266021	hydrotropism	biological_process	Protein MIZU-KUSSEI 1-like, plant
	PHAVU_003G025100g	2275001	2275252	floral organ abscission	biological_process	Protein IDA-like
	PHAVU_003G025200g	2284422	2286554	structural constituent of ribosome	molecular_function	60S ribosomal protein L6E
	PHAVU_003G025300g	2287026	2289377	integral component of membrane	cellular_component	C2 domain
	PHAVU_003G025400g	2295309	2297851	protein binding	molecular_function	Leucine-rich repeat
	PHAVU_003G025500g	2302983	2312130	nucleus	cellular_component	Protein crowded nuclei
	PHAVU_003G025600g	2318327	2324210			LSM domain superfamily
	PHAVU_003G025700g	2334584	2341044			LSM domain superfamily
	PHAVU_003G025800g	2342078	2344719	oxidoreductase activity	molecular_function	TauD/TfdA-like domain
	PHAVU_003G025900g	2349567	2352349	integral component of membrane	cellular_component	Cytochrome b561/ferric reductase transmembrane
	PHAVU_003G026000g	2353920	2358782	integral component of membrane	cellular_component
	PHAVU_003G026100g	2365928	2372073			Protein CHUP1-like
	PHAVU_003G026200g	2372101	2376504			HSP20-like chaperone
	PHAVU_003G026300g	2377832	2382100			Saf4/Yju2 protein
	PHAVU_003G026400g	2383665	2386030
	PHAVU_003G026500g	2386229	2387765	nucleic acid binding	molecular_function	G-patch domain
	PHAVU_003G0266001g	2392176	2392238
	PHAVU_003G0266000g	2392578	2394285	RNA binding	molecular_function	RNA-binding, CRM domain
	PHAVU_003G026700g	2397582	2398922	aspartic-type endopeptidase activity	molecular_function	Aspartic peptidase A1 family
	PHAVU_003G026800g	2422006	2426225	protein dimerization activity	molecular_function	Myc-type, basic helix-loop-helix (bHLH) domain
	PHAVU_003G026900g	2430637	2435238	lipid A biosynthetic process	biological_process	Glycosyl transferase, family 19
	PHAVU_003G027000g	2437984	2440448	cell wall	cellular_component	Pectinesterase, catalytic
	PHAVU_003G027100g	2445510	2449836	transcription, DNA-templated	biological_process	NAC domain
	PHAVU_003G027200g	2462586	2463435
	PHAVU_003G027300g	2472952	2478160	integral component of membrane	cellular_component	Protein kinase domain
	PHAVU_003G027400g	2480971	2483029	integral component of membrane	cellular_component	Glycosyl transferase, family 8
	PHAVU_003G027500g	2486652	2499807	integral component of membrane	cellular_component	Malectin-like domain
	PHAVU_003G027600g	2550469	2556320	integral component of membrane	cellular_component	Protein kinase domain
	PHAVU_003G027700g	2556672	2560058	peroxisome	cellular_component	NYN domain, limkain-b1-type
	PHAVU_003G027800g	2566779	2569878	obsolete cell	cellular_component	Thioredoxin domain
	PHAVU_003G027900g	2595394	2597227	nucleic acid binding	molecular_function	Zinc finger C2H2-type
	PHAVU_003G028000g	2619872	2622387	transcription, DNA-templated	biological_process	SANT/Myb domain
MQTL4.1	PHAVU_004G004100g	326922	331529	RNA binding	molecular_function	Pseudouridine synthase II, N-terminal
	PHAVU_004G004200g	332801	333151	extracellular region	cellular_component	Plant self-incompatibility S1
	PHAVU_004G004300g	335397	335819	extracellular region	cellular_component	Plant self-incompatibility S1
	PHAVU_004G004400g	336436	336711	integral component of membrane	cellular_component	Plant self-incompatibility S1
	PHAVU_004G004500g	338954	339379	extracellular region	cellular_component	Plant self-incompatibility S1
	PHAVU_004G004600g	340190	341377
	PHAVU_004G004700g	343621	346153	ATP binding	molecular_function	GHMP kinase N-terminal domain
	PHAVU_004G004800g	348195	351772	ATP binding	molecular_function	Protein kinase domain
	PHAVU_004G004900g	352717	356908	transcription, DNA-templated	biological_process	NAC domain
	PHAVU_004G005000g	357993	362039	RNA binding	molecular_function	RNA-binding, CRM domain
	PHAVU_004G005100g	364161	366572	integral component of membrane	cellular_component	Glycosyl transferase, family 17
	PHAVU_004G005200g	370229	379693	obsolete protein transporter activity	molecular_function	Vesicle tethering protein Uso1/P115-like , head domain
	PHAVU_004G005300g	379913	383665	isomerase activity	molecular_function	Aldose 1-/Glucose-6-phosphate 1-epimerase
	PHAVU_004G005400g	395119	396899	heme binding	molecular_function	Cytochrome P450
	PHAVU_004G005500g	414894	415418	ubiquitin protein ligase activity	molecular_function
	PHAVU_004G0056001g	425151	428556	ADP binding	molecular_function	Leucine-rich repeat
	PHAVU_004G005700g	442599	444156	integral component of membrane	cellular_component	Cytochrome P450
	PHAVU_004G005800g	446146	448147	heme binding	molecular_function	Cytochrome P450
	PHAVU_004G005900g	455038	456567	heme binding	molecular_function	Cytochrome P450
	PHAVU_004G006000g	460686	469008	heme binding	molecular_function	Cytochrome P450
	PHAVU_004G006100g	468279	469968	heme binding	molecular_function	Cytochrome P450
	PHAVU_004G006200g	480199	482981	nucleus	cellular_component	Methyl-CpG DNA binding
	PHAVU_004G006300g	489427	490938	integral component of membrane	cellular_component	Cytochrome P450
	PHAVU_004G006400g	506365	508047	protein binding	molecular_function	Armadillo
	PHAVU_004G006500g	509082	513369	integral component of membrane	cellular_component	Thioredoxin-like ferredoxin
	PHAVU_004G006600g	513775	516924	ATP binding	molecular_function	Protein kinase domain
	PHAVU_004G006700g	523208	526632	RNA binding	molecular_function	RNA recognition motif domain
	PHAVU_004G006800g	528718	556900	integral component of membrane	cellular_component	Bacterial Ig-like, group 2
	PHAVU_004G006900g	560796	567228	GPI-anchor transamidase complex	cellular_component	GPI transamidase component Gaa1
	PHAVU_004G007000g	569144	575259	membrane	cellular_component	Glycosyl transferase, family 14
	PHAVU_004G007100g	577913	582310	catalytic activity	molecular_function	Glycosyl hydrolases 36
	PHAVU_004G007200g	582815	585303	nucleus	cellular_component	Methyl-CpG DNA binding
	PHAVU_004G007300g	586415	587992	integral component of membrane	cellular_component	Phosphate permease
	PHAVU_004G007400g	590809	592760
	PHAVU_004G007500g	597278	601006			UBA-like domain DUF1421
	PHAVU_004G007600g	605953	613920	metal ion binding	molecular_function	RNA recognition motif domain
	PHAVU_004G0077001g	623268	625457	protein binding	molecular_function	Leucine-rich repeat
	PHAVU_004G0077000g	625826	626839	ADP binding	molecular_function	NB-ARC
	PHAVU_004G0078001g	643296	643526
	PHAVU_004G0078002g	645318	645457
	PHAVU_004G0078000g	647309	647667
	PHAVU_004G007900g	672127	676700	ADP binding	molecular_function	NB-ARC
	PHAVU_004G008000g	678195	680885	ADP binding	molecular_function	NB-ARC
	PHAVU_004G008100g	688650	693324	ADP binding	molecular_function	Leucine-rich repeat
	PHAVU_004G008200g	707064	709398	ADP binding	molecular_function	Leucine-rich repeat
	PHAVU_004G0083000g	736878	740298	ADP binding	molecular_function	Leucine-rich repeat
	PHAVU_004G008400g	750857	752692	ADP binding	molecular_function	NB-ARC
	PHAVU_004G008500g	759676	761499
	PHAVU_004G0086001g	765416	768033	integral component of membrane	cellular_component	P-type ATPase
	PHAVU_004G0086000g	768471	768590
	PHAVU_004G0087001g	792116	793287	defense response	biological_process	Leucine-rich repeat domain superfamily
	PHAVU_004G0087002g	793466	793750	protein binding	molecular_function	Leucine-rich repeat
	PHAVU_004G0087000g	794324	795536	ADP binding	molecular_function	NB-ARC
	PHAVU_004G0088001g	824480	826133	defense response	biological_process	Leucine-rich repeat domain superfamily
	PHAVU_004G0088000g	827402	828899	ADP binding	molecular_function	NB-ARC
	PHAVU_004G008900g	838998	842360	ADP binding	molecular_function	NB-ARC
	PHAVU_004G009000g	852372	853227
	PHAVU_004G009100g	853293	853832			Rx, N-terminal
	PHAVU_004G0092001g	856940	857821
	PHAVU_004G0092002g	857950	862132	binding	molecular_function	Armadillo-type fold
	PHAVU_004G0092003g	862407	864827	binding	molecular_function	Armadillo-type fold
	PHAVU_004G0092000g	865465	868944	binding	molecular_function	Armadillo-type fold
	PHAVU_004G009300g	873737	877733	ADP binding	molecular_function	Leucine-rich repeat
	PHAVU_004G009400g	892792	894806	ubiquitin protein ligase activity	molecular_function
	PHAVU_004G009500g	896498	901075	ADP binding	molecular_function	Leucine-rich repeat
	PHAVU_004G009600g	906782	909895	integral component of membrane	cellular_component	P-type ATPase
	PHAVU_004G0097001g	945326	945723
	PHAVU_004G0097002g	946513	947232
	PHAVU_004G0097003g	947903	949192
	PHAVU_004G0097004g	949643	950620
	PHAVU_004G0097000g	955209	955778
	PHAVU_004G0098001g	966792	967042
	PHAVU_004G0098000g	967953	971111	ADP binding	molecular_function	NB-ARC
	PHAVU_004G0099001g	975914	976513
	PHAVU_004G0099002g	977972	978931	protein binding	molecular_function	Pentatricopeptide repeat
	PHAVU_004G0099000g	979056	979478
	PHAVU_004G0100001g	982581	983723	integral component of membrane	cellular_component
	PHAVU_004G0100002g	985868	987074			Domain of unknown function DUF3730
	PHAVU_004G0100003g	988858	989755
	PHAVU_004G0100000g	990252	992281	binding	molecular_function	Armadillo-type fold
	PHAVU_004G010100g	999365	1001208			Lateral organ boundaries, LOB
	PHAVU_004G010200g	1006379	1006744	extracellular region	cellular_component	Plant self-incompatibility S1
	PHAVU_004G010300g	1010279	1010683	extracellular region	cellular_component	Plant self-incompatibility S1
	PHAVU_004G010400g	1015240	1019248	ATP binding	molecular_function	Protein kinase domain
	PHAVU_004G010500g	1019873	1024420	protein binding	molecular_function	WD40 repeat
	PHAVU_004G010600g	1025421	1029236	ATP binding	molecular_function	P-loop containing nucleoside triphosphate hydrolase
	PHAVU_004G010700g	1035453	1036874	regulation of DNA endoreduplication	biological_process	Cyclin-dependent protein kinase inhibitor SMR
	PHAVU_004G0108001g	1053217	1056055	sirohydrochlorin cobaltochelatase activity	molecular_function	Sirohydrochlorin cobaltochelatase CbiX-like
	PHAVU_004G010900g	1057410	1060763	integral component of membrane	cellular_component
	PHAVU_004G011000g	1084516	1089721	integral component of membrane	cellular_component	Protein kinase domain
	PHAVU_004G011100g	1093516	1103190	RNA binding	molecular_function	Exoribonuclease, phosphorolytic domain 1
	PHAVU_004G011200g	1104370	1113109	magnesium ion binding	molecular_function	Isocitrate dehydrogenase NADP-dependent
	PHAVU_004G0113001g	1118648	1121198	integral component of membrane	cellular_component	Sugar phosphate transporter domain
	PHAVU_004G0113000g	1121988	1123122	integral component of membrane	cellular_component	Sugar phosphate transporter domain
	PHAVU_004G011400g	1126270	1128453	DNA binding	molecular_function	SANT/Myb domain
	PHAVU_004G011500g	1134959	1138016	metal ion binding	molecular_function	Cytochrome b5-like heme/steroid binding domain
	PHAVU_004G011600g	1139583	1144016	ATP binding	molecular_function	ATP-dependent RNA helicase DEAD-box, conserved site
	PHAVU_004G011700g	1147398	1157989	DNA methylation	biological_process	C-5 cytosine methyltransferase
	PHAVU_004G011800g	1166904	1170781	extracellular region	cellular_component	Glycoside hydrolase, family 28
	PHAVU_004G011900g	1172340	1177324	intracellular anatomical structure	cellular_component	Small GTP-binding protein domain
	PHAVU_004G012000g	1193789	1197679	DNA binding	molecular_function	SANT/Myb domain
	PHAVU_004G012100g	1213332	1217913			PWWP domain
	PHAVU_004G012200g	1218080	1220837	response to stress	biological_process	Universal stress protein A family
	PHAVU_004G012300g	1224681	1232089
	PHAVU_004G012400g	1248343	1250260	translation initiation factor activity	molecular_function	RNA recognition motif domain
	PHAVU_004G012500g	1259789	1264563	steroid biosynthetic process	biological_process	3-beta hydroxysteroid dehydrogenase/isomerase
	PHAVU_004G012600g	1274825	1287233	ATP binding	molecular_function	Protein kinase domain
	PHAVU_004G0127001g	1307928	1313466	integral component of membrane	cellular_component	P-type ATPase, subfamily IV
	PHAVU_004G0127000g	1313709	1314484	integral component of membrane	cellular_component	P-type ATPase, subfamily IV
	PHAVU_004G012800g	1315911	1319017	ADP binding	molecular_function	NB-ARC
	PHAVU_004G012900g	1321914	1327299	ADP binding	molecular_function	NB-ARC
	PHAVU_004G013000g	1338425	1343947	ADP binding	molecular_function	Leucine-rich repeat
	PHAVU_004G013100g	1349288	1353987	ADP binding	molecular_function	Leucine-rich repeat
	PHAVU_004G013200g	1371893	1376808	ADP binding	molecular_function	Leucine-rich repeat
	PHAVU_004G013300g	1379493	1383264	ADP binding	molecular_function	NB-ARC
	PHAVU_004G013400g	1411402	1412579			Protein of unknown function DUF1645, plant
	PHAVU_004G013500g	1424236	1429164	zinc ion binding	molecular_function	Carbonic anhydrase
	PHAVU_004G013600g	1432694	1438886	serine-type endopeptidase activity	molecular_function	PDZ domain
	PHAVU_004G013700g	1441222	1448219	voltage-gated anion channel activity	molecular_function	Porin domain superfamily
	PHAVU_004G013800g	1450993	1456471	chloroplast	cellular_component	FAD-dependent oxidoreductase 2, FAD binding domain
	PHAVU_004G013900g	1461022	1464245	integral component of membrane	cellular_component	GDSL lipase/esterase
	PHAVU_004G014000g	1467502	1471313	protein binding	molecular_function	Tetratricopeptide-like helical domain superfamily
	PHAVU_004G014100g	1479373	1482240	oxidoreductase activity	molecular_function	GroES-like superfamily
	PHAVU_004G014200g	1483531	1485907	oxidoreductase activity	molecular_function	Quinone oxidoreductase/zeta-crystallin, conserved site
	PHAVU_004G014300g	1488689	1492595			Senescence/spartin-associated
	PHAVU_004G0144001g	1493767	1495014	integral component of membrane	cellular_component	Casparian strip membrane protein domain
	PHAVU_004G0144000g	1497150	1497824	integral component of membrane	cellular_component
	PHAVU_004G014500g	1503213	1509448	catalytic activity	molecular_function	PFTB repeat
	PHAVU_004G0146001g	1510144	1511018	obsolete oxidation-reduction process	biological_process	D-isomer specific 2-hydroxyacid dehydrogenase, NAD-binding domain
	PHAVU_004G0146000g	1511319	1512767	NAD binding	molecular_function	D-isomer specific 2-hydroxyacid dehydrogenase, catalytic domain
	PHAVU_004G0147001g	1516599	1517136
	PHAVU_004G0147000g	1517385	1518597	obsolete oxidation-reduction process	biological_process	D-isomer specific 2-hydroxyacid dehydrogenase, NAD-binding domain
	PHAVU_004G014800g	1519599	1523900	mitochondrion	cellular_component	D-isomer specific 2-hydroxyacid dehydrogenase, catalytic domain
	PHAVU_004G014900g	1530420	1530945	integral component of membrane	cellular_component	Phytocyanin domain
	PHAVU_004G015000g	1535512	1536816	protein binding	molecular_function	F-box domain
	PHAVU_004G0151001g	1538258	1538557			FBD domain
	PHAVU_004G0151000g	1539009	1539559			Leucine-rich repeat 2
	PHAVU_004G015200g	1541492	1542815	protein binding	molecular_function	F-box domain
	PHAVU_004G0153001g	1562503	1562522
	PHAVU_004G0153000g	1564519	1565028	oxidoreductase activity, acting on NAD(P)H	molecular_function	NADH:ubiquinone oxidoreductase, 49kDa subunit, conserved site
	PHAVU_004G015400g	1568484	1569802	protein binding	molecular_function	F-box domain
	PHAVU_004G015500g	1571954	1573151	protein binding	molecular_function	F-box domain
	PHAVU_004G015600g	1574815	1579883	ADP binding	molecular_function	Leucine-rich repeat
	PHAVU_004G015700g	1582975	1585771	ADP binding	molecular_function	NB-ARC
	PHAVU_004G015800g	1607417	1622763	ADP binding	molecular_function	Leucine-rich repeat
	PHAVU_004G015900g	1615084	1615671			Rx, N-terminal
	PHAVU_004G016000g	1624128	1629684	ADP binding	molecular_function	Leucine-rich repeat
	PHAVU_004G016100g	1634485	1635756			FBD domain
	PHAVU_004G0162001g	1638480	1639404			FBD domain
MQTL4.2	PHAVU_004G172700g	45354703	45357311	peptidyl-lysine modification to peptidyl-hypusine	biological_process	Deoxyhypusine synthase
	PHAVU_004G173400g	45384365	45386029	intracellular anatomical structure	cellular_component	Snf7 family
	PHAVU_004G173100g	45368149	45369009	integral component of membrane	cellular_component	Arabinogalactan protein 16/20/22/41
	PHAVU_004G172600g	45351267	45354132	O-methyltransferase activity	molecular_function	Class I-like SAM-dependent O-methyltransferase
	PHAVU_004G173200g	45371622	45374442	nucleus	cellular_component	Meiotic nuclear division protein 1
	PHAVU_004G173600g	45402786	45404559	metal ion binding	molecular_function	Zinc finger, CCCH-type
	PHAVU_004G172500g	45344957	45349978	protein transport	biological_process	Vacuolar protein sorting-associated protein Ist1
	PHAVU_004G173300g	45377480	45382880	integral component of membrane	cellular_component	Protein kinase domain
	PHAVU_004G173000g	45363679	45366725	intracellular anatomical structure	cellular_component	Snf7 family
	PHAVU_004G173500g	45394112	45395393	DNA binding	molecular_function	SANT/Myb domain
	PHAVU_004G172900g	45359671	45361617	zinc ion binding	molecular_function	Pentatricopeptide repeat
	PHAVU_004G172800g	45358079	45359238	structural constituent of ribosome	molecular_function	Ribosomal protein L31e
MQTL4.3	PHAVU_004G140500g	41925671	41932955	signal transduction	biological_process	Toll/interleukin-1 receptor homology (TIR) domain
	PHAVU_004G140600g	41934705	41935803
	PHAVU_004G140700g	41940208	41944194	integral component of membrane	cellular_component	Toll/interleukin-1 receptor homology (TIR) domain
	PHAVU_004G140800g	41950565	41954663	integral component of membrane	cellular_component	Toll/interleukin-1 receptor homology (TIR) domain
	PHAVU_004G140900g	41959155	41960073	integral component of membrane	cellular_component	Alpha crystallin/Hsp20 domain
	PHAVU_004G141000g	41963472	41966204			BolA protein
	PHAVU_004G141100g	41971064	41974840	translation initiation factor activity	molecular_function	Eukaryotic translation initiation factor 3 subunit J
	PHAVU_004G141200g	41982920	41986827	metal ion binding	molecular_function	Arf GTPase activating protein
	PHAVU_004G141300g	41987766	41989886	electron transfer activity	molecular_function	Phytocyanin domain
	PHAVU_004G1414000g	41993195	41995093	integral component of membrane	cellular_component	Protein of unknown function DUF761, plant
	PHAVU_004G141500g	42024568	42028855	cytoplasm	cellular_component	Peptide chain release factor eRF1/aRF1
	PHAVU_004G141600g	42033785	42034372
	PHAVU_004G141700g	42041420	42048045	oxidoreductase activity	molecular_function	Short-chain dehydrogenase/reductase SDR
	PHAVU_004G141800g	42048709	42049751	integral component of membrane	cellular_component	Phytocyanin domain
	PHAVU_004G141900g	42050978	42055383	actin binding	molecular_function	Protein Networked (NET), actin-binding (NAB) domain
	PHAVU_004G142000g	42066480	42070577	integral component of membrane	cellular_component	Major facilitator, sugar transporter-like
	PHAVU_004G1421001g	42079255	42080429			Nucleotide-diphospho-sugar transferase
	PHAVU_004G1421000g	42081680	42082640	integral component of membrane	cellular_component
	PHAVU_004G1422001g	42083957	42085179			Nucleotide-diphospho-sugar transferase
	PHAVU_004G1422000g	42087217		integral component of membrane	cellular_component
	PHAVU_004G142300g	42091621	42098077	integral component of membrane	cellular_component	Nucleotide-diphospho-sugar transferase
	PHAVU_004G1424001g	42117753	42119253	protein binding	molecular_function	Leucine-rich repeat
	PHAVU_004G1424000g	42122545	42129213	integral component of membrane	cellular_component	Leucine-rich repeat
	PHAVU_004G142500g	42134435	42136081	integral component of membrane	cellular_component	Leucine-rich repeat
	PHAVU_004G142600g	42148564	42155782	integral component of membrane	cellular_component	Leucine-rich repeat
	PHAVU_004G142700g	42186175	42193565	integral component of membrane	cellular_component	Leucine-rich repeat
	PHAVU_004G142800g	42207786	42213699	integral component of membrane	cellular_component	Sucrose synthase
	PHAVU_004G142900g	42218739	42225570	nucleic acid binding	molecular_function	PAZ domain
	PHAVU_004G143000g	42253373	42258597			DHH phosphoesterase superfamily
	PHAVU_004G143100g	42258745	42262588	transcription, DNA-templated	biological_process	NAC domain
	PHAVU_004G143200g	42269697	42272055			DHH phosphoesterase superfamily
	PHAVU_004G143300g	42274094	42276847	RNA binding	molecular_function	RNA recognition motif domain
	PHAVU_004G143400g	42276911	42281524	transcription, DNA-templated	biological_process	SANT/Myb domain
	PHAVU_004G143500g	42309097	42313970	regulation of transcription, DNA-templated	biological_process	Homeobox domain
	PHAVU_004G143600g	42354795	42359081	amylopectin maltohydrolase activity	molecular_function	Glycoside hydrolase, family 14B, plant
	PHAVU_004G143700g	42362607	42371317	integral component of membrane	cellular_component	Cyclic nucleotide-binding domain
	PHAVU_004G143800g	42375048	42385334	integral component of membrane	cellular_component	Cyclic nucleotide-binding domain
	PHAVU_004G143900g	42389875	42397414	integral component of membrane	cellular_component	Cyclic nucleotide-binding domain
	PHAVU_004G144000g	42400031	42411875	integral component of membrane	cellular_component	Cyclic nucleotide-binding domain
	PHAVU_004G144100g	42415893	42425153	integral component of membrane	cellular_component	Cyclic nucleotide-binding domain
	PHAVU_004G144200g	42438787	42446049	integral component of membrane	cellular_component	Cyclic nucleotide-binding domain
	PHAVU_004G144300g	42452719	42456133	zinc ion binding	molecular_function	Pentatricopeptide repeat
	PHAVU_004G144400g	42458046	42462497	pyridoxal phosphate binding	molecular_function	Pyridoxal phosphate-dependent decarboxylase
	PHAVU_004G144500g	42465442	42469539	pyridoxal phosphate binding	molecular_function	Pyridoxal phosphate-dependent decarboxylase
	PHAVU_004G144600g	42471116	42474133	protein binding	molecular_function	Pentatricopeptide repeat
	PHAVU_004G144700g	42475214	42479904	DNA binding	molecular_function	DNA polymerase alpha/delta/epsilon, subunit B
	PHAVU_004G144800g	42481310	42483730	integral component of membrane	cellular_component	Isoprenylcysteine carboxyl methyltransferase
	PHAVU_004G144900g	42495863	42498920	DNA binding	molecular_function	SANT/Myb domain
	PHAVU_004G145000g	42514227	42518452	integral component of membrane	cellular_component	Nonaspanin (TM9SF)
	PHAVU_004G145100g	42526556	42534615	ATP binding	molecular_function	Protein kinase domain
	PHAVU_004G145200g	42536394	42546657	RNA processing	biological_process	HAT (Half-A-TPR) repeat
	PHAVU_004G145300g	42549839	42552717	protein binding	molecular_function	Leucine-rich repeat
	PHAVU_004G145400g	42553776	42556334	protein binding	molecular_function	Pentatricopeptide repeat
	PHAVU_004G145500g	42558699	42560395	oxidoreductase activity	molecular_function	Aldo/keto reductase, conserved site
	PHAVU_004G1456001g	42564652	42564892	oxidoreductase activity	molecular_function	Aldo/keto reductase, conserved site
	PHAVU_004G1456000g	42565887	42567867	oxidoreductase activity	molecular_function	Aldo/keto reductase, conserved site
	PHAVU_004G145700g	42579381	42579836
	PHAVU_004G145800g	42581401	42582300	integral component of membrane	cellular_component	Casparian strip membrane protein domain
	PHAVU_004G145900g	42627978	42631437	metal ion binding	molecular_function	Zinc finger C2H2-type
	PHAVU_004G146000g	42645650	42647316	DNA binding	molecular_function	GAGA-binding transcriptional activator
	PHAVU_004G146100g	42652154	42653996	DNA binding	molecular_function	GAGA-binding transcriptional activator
	PHAVU_004G146200g	42678869	42679529	DNA binding	molecular_function	Homeodomain, ZF-HD class
	PHAVU_004G146300g	42688011	42695654	ATP binding	molecular_function	DhaK domain
	PHAVU_004G146400g	42697441	42702541	N-acetyltransferase activity	molecular_function	GNAT domain
	PHAVU_004G146500g	42704616	42706431	protein binding	molecular_function	Pentatricopeptide repeat
	PHAVU_004G146600g	42709454	42712519	hydrolase activity	molecular_function	Inositol polyphosphate-related phosphatase
	PHAVU_004G146700g	42718694	42727044	nucleus	cellular_component	WD40 repeat
	PHAVU_004G1468001g	42742932	42745259	transcription, DNA-templated	biological_process	SANT/Myb domain
	PHAVU_004G1468000g	42750419	42750989	nucleus	cellular_component
	PHAVU_004G146900g	42754298	42758396	calcium ion binding	molecular_function	Annexin
MQTL5.1	PHAVU_005G013300g	1147973	1152526	integral component of membrane	cellular_component
	PHAVU_005G013400g	1153851	1156716	protein ubiquitination	biological_process	BTB/POZ domain-containing protein
	PHAVU_005G013500g	1158388	1176819	integral component of membrane	cellular_component	ABC transporter-like
	PHAVU_005G013600g	1175719	1183449	DNA binding	molecular_function	S1 domain
	PHAVU_005G013700g	1183720	1186189
	PHAVU_005G013800g	1202180	1203235
	PHAVU_005G013900g	1213304	1214425	retrotransposon nucleocapsid	cellular_component
	PHAVU_005G014000g	1227084	1230809	ADP binding	molecular_function	NB-ARC
	PHAVU_005G014100g	1282549	1285968
	PHAVU_005G014200g	1287103	1292446	ADP binding	molecular_function	NB-ARC
	PHAVU_005G014300g	1294003	1298897	nucleus	cellular_component	Transcription factor CBF/NF-Y/archaeal histone domain
	PHAVU_005G014400g	1301674	1302543	nucleic acid binding	molecular_function	Zinc finger C2H2-type
	PHAVU_005G014500g	1305066	1305932	nucleic acid binding	molecular_function	Zinc finger C2H2-type
	PHAVU_005G014600g	1323565	1326567	protein binding	molecular_function	UBA-like superfamily
	PHAVU_005G014700g	1327030	1329740	zinc ion binding	molecular_function	Pentatricopeptide repeat
	PHAVU_005G014800g	1331210	1333790	zinc ion binding	molecular_function	Pentatricopeptide repeat
	PHAVU_005G014900g	1335454	1339316	integral component of membrane	cellular_component	Protein kinase domain
	PHAVU_005G015000g	1342919	1345044	integral component of membrane	cellular_component	Pectinesterase, catalytic
	PHAVU_005G015100g	1347215	1351873	integral component of membrane	cellular_component	Protein kinase domain
	PHAVU_005G015200g	1361700		GTP binding	molecular_function	AIG1-type guanine nucleotide-binding (G) domain
	PHAVU_005G015300g	1364727	1365825	nucleus	cellular_component	Histone H2B
	PHAVU_005G015400g	1368543	1370598	GTP binding	molecular_function	AIG1-type guanine nucleotide-binding (G) domain
	PHAVU_005G0155001g	1374802	1376130	integral component of membrane	cellular_component
	PHAVU_005G0155000g	1376765	1379667	integral component of membrane	cellular_component	ABC transporter type 1, transmembrane domain
	PHAVU_005G015600g	1380966	1383465	protein binding	molecular_function	WD40 repeat
	PHAVU_005G015700g	1391849	1394890	protein binding	molecular_function	WD40 repeat
	PHAVU_005G015800g	1396464	1401960	integral component of membrane	cellular_component	Cytochrome P450
	PHAVU_005G015900g	1406829	1411481	integral component of membrane	cellular_component	EamA domain
	PHAVU_005G016000g	1424346	1426809	integral component of membrane	cellular_component	Zinc finger, RING-type
	PHAVU_005G016100g	1429856	1446801	5'-flap endonuclease activity	molecular_function	DNA replication factor Dna2, N-terminal
	PHAVU_005G016200g	1450756	1453399	mitotic sister chromatid cohesion	biological_process	Sister chromatid cohesion protein Dcc1
	PHAVU_005G016300g	1457591	1458919	embryo development ending in seed dormancy	biological_process	Late embryogenesis abundant protein, LEA_1 subgroup
	PHAVU_005G016400g	1464403	1465760	metabolic process	biological_process	Alpha/beta hydrolase fold-3
	PHAVU_005G016500g	1467555	1473065	signal transduction	biological_process	Toll/interleukin-1 receptor homology (TIR) domain
	PHAVU_005G016600g	1475063	1479680			Development/cell death domain
	PHAVU_005G016700g	1481136	1484840	structural constituent of ribosome	molecular_function	Ribosomal protein L18
	PHAVU_005G016800g	1486434	1490679	large ribosomal subunit	cellular_component	Ribosomal protein L15, bacterial-type
	PHAVU_005G016900g	1497237	1497461	ATP binding	molecular_function	Uncharacterised protein family Ycf2
	PHAVU_005G017000g	1498898	1504517			Protein kinase-like domain superfamily
	PHAVU_005G017100g	1516219	1517193
	PHAVU_005G017200g	1518912	1519849
	PHAVU_005G017300g	1526675	1527409
	PHAVU_005G017400g	1530185	1530815
	PHAVU_005G017500g	1533519	1533925
	PHAVU_005G017600g	1539344	1539744
	PHAVU_005G017700g	1545734	1546140
	PHAVU_005G017800g	1550065	1550453
	PHAVU_005G017900g	1563295	1564274
	PHAVU_005G018000g	1569259	1570190
	PHAVU_005G018100g	1575242	1576434	integral component of membrane	cellular_component
	PHAVU_005G018200g	1579218	1589950			BRCT domain
	PHAVU_005G018300g	1592874	1595495	chloroplast thylakoid membrane	cellular_component	Protein maintenance of PSII under high light 1
	PHAVU_005G018400g	1597886	1600293
	PHAVU_005G018500g	1604423	1605864	nucleus	cellular_component	SANT/Myb domain
	PHAVU_005G018600g	1614344	1616006	structural constituent of ribosome	molecular_function	Ribosomal protein S19e
	PHAVU_005G018700g	1618957	1624642	purine nucleotide biosynthetic process	biological_process	Bifunctional purine biosynthesis protein PurH-like
	PHAVU_005G018800g	1626512	1630039	regulation of transcription, DNA-templated	biological_process	LNK family
	PHAVU_005G018900g	1649982	1652224
	PHAVU_005G019000g	1652530	1669257	metal ion binding	molecular_function	DNA-directed DNA polymerase, family B, exonuclease domain
	PHAVU_005G019100g	1674787	1679298	DNA replication	biological_process	GINS complex, subunit Psf1
	PHAVU_005G019200g	1684400	1685398	integral component of membrane	cellular_component
	PHAVU_005G019300g	1691748	1692542	integral component of membrane	cellular_component
	PHAVU_005G019400g	1694216	1694419	integral component of membrane	cellular_component
	PHAVU_005G019500g	1697991	1698562
	PHAVU_005G019600g	1704779	1705431	integral component of membrane	cellular_component
	PHAVU_005G019700g	1708578	1709089
	PHAVU_005G019800g	1716434	1717448	nucleus	cellular_component	Proliferating cell nuclear antigen, PCNA
	PHAVU_005G019900g	1719361	1728083	metal ion binding	molecular_function	Zinc finger, CCCH-type
	PHAVU_005G020000g	1731748	1738771	metal ion binding	molecular_function	Zinc finger, CCCH-type
	PHAVU_005G020100g	1740009	1742028	RNA binding	molecular_function	Plant organelle RNA recognition domain
	PHAVU_005G020200g	1742337	1744403	calcium ion binding	molecular_function	PsbP, C-terminal
	PHAVU_005G020300g	1746532	1749452	ADP binding	molecular_function	NB-ARC
	PHAVU_005G020400g	1755567	1757797	nucleic acid binding	molecular_function	Zinc finger C2H2-type
	PHAVU_005G020500g	1772098	1778020	nucleic acid binding	molecular_function
	PHAVU_005G020600g	1780241	1784739	protein methylation	biological_process	Lysine methyltransferase
	PHAVU_005G020700g	1787411	1790965	integral component of membrane	cellular_component	Mitochondrial carrier protein
	PHAVU_005G020800g	1797168	1800647
	PHAVU_005G020900g	1803975	1804175
	PHAVU_005G021000g	1816147	1820592	membrane	cellular_component	ATPase, OSCP/delta subunit
	PHAVU_005G021100g	1822825	1823561	DNA recombination	biological_process	DNA ligase, ATP-dependent, C-terminal
	PHAVU_005G021200g	1827988	1830702	ATP binding	molecular_function	DNA ligase, ATP-dependent, N-terminal
	PHAVU_005G021300g	1846515	1847506	integral component of membrane	cellular_component	Microtubule-associated protein 70
	PHAVU_005G021400g	1868618	1869070
	PHAVU_005G021500g	1873297	1885409	DNA binding	molecular_function	Reverse transcriptase domain
	PHAVU_005G021600g	1886773	1887434	defense response	biological_process	Bet v I/Major latex protein
	PHAVU_005G021700g	1895721	1897837	defense response	biological_process	Bet v I/Major latex protein
	PHAVU_005G021800g	1902542	1905310	integral component of membrane	cellular_component
	PHAVU_005G021900g	1934196	1942723	integral component of membrane	cellular_component	Multi antimicrobial extrusion protein
	PHAVU_005G022000g	1949246	1953750	metal ion binding	molecular_function	Zinc finger, CCCH-type
	PHAVU_005G022100g	1967500	1975402	integral component of membrane	cellular_component	Zinc finger, RING-type
	PHAVU_005G022200g	1977687	1982254	BRCA1-A complex	cellular_component	BRCA1-A complex subunit BRE
	PHAVU_005G022300g	1985737	1986996	integral component of membrane	cellular_component	Triose phosphate/phosphoenolpyruvate translocator
	PHAVU_005G022400g	1990371	1995363	protein binding	molecular_function	F-box domain
	PHAVU_005G022500g	2000935	2005462	extracellular region	cellular_component	Glycoside hydrolase, family 28
	PHAVU_005G022600g	2007509	2008157	transcription, DNA-templated	biological_process	Signal transduction response regulator, receiver domain
	PHAVU_005G022700g	2008896	2010207	hydrolase activity	molecular_function	Cytokinin riboside 5'-monophosphate phosphoribohydrolase LOG
	PHAVU_005G022800g	2016114	2021494	nucleus	cellular_component	Actin family
	PHAVU_005G022900g	2024393	2051090	thiamine pyrophosphate binding	molecular_function	Alpha/beta hydrolase fold-1
	PHAVU_005G023000g	2038724	2039732
	PHAVU_005G023100g	2055782	2058393	DNA binding	molecular_function	RNA polymerase sigma-70 region 3
	PHAVU_005G023200g	2059061	2062924	integral component of membrane	cellular_component	Uncharacterised protein family UPF0114
	PHAVU_005G023300g	2064442	2084079	hydrolase activity	molecular_function	Alpha-N-acetylglucosaminidase
	PHAVU_005G023400g	2089901	2098722	oxidoreductase activity	molecular_function	Flavin amine oxidase
	PHAVU_005G023500g	2120018	2125000	integral component of membrane	cellular_component	Copper amine oxidase
	PHAVU_005G023600g	2132883	2136159	copper ion binding	molecular_function	Copper amine oxidase
	PHAVU_005G023700g	2137108	2142255	methyltransferase activity	molecular_function	Methyltransferase type 11
	PHAVU_005G023800g	2159004	2159555	integral component of membrane	cellular_component
	PHAVU_005G023900g	2161751	2166089	carbohydrate metabolic process	biological_process	Glycoside hydrolase family 1
	PHAVU_005G024000g	2172302	2179291	nuclear chromosome	cellular_component	Rad21/Rec8-like protein, C-terminal, eukaryotic
	PHAVU_005G024100g	2190448	2192811			Domain of unknown function DUF642
	PHAVU_005G024200g	2196013	2203022	ATP binding	molecular_function	DNA topoisomerase II, eukaryotic-type
	PHAVU_005G024300g	2208714	2212107	integral component of membrane	cellular_component	Cation/H+ exchanger
	PHAVU_005G024400g	2213385	2214116			Zinc finger, RING-type
	PHAVU_005G024500g	2216467	2220181	RNA binding	molecular_function	Tab2-like
	PHAVU_005G024600g	2222641	2232827	flavin adenine dinucleotide binding	molecular_function	tRNA-dihydrouridine synthase
	PHAVU_005G024700g	2233850	2239524	methyltransferase activity	molecular_function	Protein arginine N-methyltransferase
	PHAVU_005G024800g	2244777	2245172	positive regulation of DNA-binding transcription factor activity	biological_process	VQ
	PHAVU_005G024900g	2248978	2252803	structural constituent of ribosome	molecular_function	Ribosomal protein L27
	PHAVU_005G0250001g	2269113	2280999	ATP binding	molecular_function	Protein kinase domain
	PHAVU_005G025100g	2271002	2271244
	PHAVU_005G0250000g	2282038	2283600	defense response	biological_process	Mind bomb, SH3 repeat domain
	PHAVU_005G025200g	2284368	2289774	hydrolase activity	molecular_function	NUDIX hydrolase domain
	PHAVU_005G025300g	2291534	2294576	nucleic acid binding	molecular_function	Zinc finger C2H2-type
	PHAVU_005G025400g	2311225	2312331	small-subunit processome	cellular_component	rRNA-processing protein Fcf1/Utp23
	PHAVU_005G025500g	2317879	2318353	integral component of membrane	cellular_component
	PHAVU_005G025600g	2324396	2330090	obsolete cell	cellular_component	Thioredoxin domain
	PHAVU_005G025700g	2333592	2336056
	PHAVU_005G025800g	2340207	2341184	protein binding	molecular_function	Armadillo
	PHAVU_005G025900g	2346535	2350714	aspartic-type endopeptidase activity	molecular_function	Aspartic peptidase A1 family
	PHAVU_005G026000g	2358886	2359691	calcium ion binding	molecular_function	EF-hand domain
	PHAVU_005G026100g	2361402	2362044	calcium ion binding	molecular_function	EF-hand domain
	PHAVU_005G026200g	2364494	2368545	ATP binding	molecular_function	Phosphatidylinositol-4-phosphate 5-kinase, core
	PHAVU_005G026300g	2370122	2372786	nucleus	cellular_component	Zinc finger, lateral root primordium type 1
	PHAVU_005G026400g	2385744	2392693	protein binding	molecular_function	Protein SirB1, N-terminal
	PHAVU_005G026500g	2411305	2412435	RNA binding	molecular_function	RNA recognition motif domain
	PHAVU_005G026600g	2413311	2413821
	PHAVU_005G026700g	2420108	2420464
	PHAVU_005G026800g	2442049	2442821
	PHAVU_005G026900g	2450115	2451073	integral component of membrane	cellular_component
	PHAVU_005G027000g	2484372	2484911
	PHAVU_005G027100g	2488729	2490502	intracellular anatomical structure	cellular_component	Signal transduction response regulator, receiver domain
MQTL7.1	PHAVU_007G001100g	60281	63181	protein folding	biological_process	Cyclophilin-type peptidyl-prolyl cis-trans isomerase domain
	PHAVU_007G001200g	68225	70429	regulation of auxin polar transport	biological_process	Protein LAZY1
	PHAVU_007G001300g	73137	75197			Protein of unknown function DUF167
	PHAVU_007G001400g	76378	86355	starch binding	molecular_function	Carbohydrate binding module family 20
	PHAVU_007G001500g	87102	88627	protein serine/threonine phosphatase activity	molecular_function	PPM-type phosphatase domain
	PHAVU_007G001600g	92493	104169	damaged DNA binding	molecular_function	SAP domain
	PHAVU_007G001700g	105431	114281	nucleus	cellular_component	Importin-beta, N-terminal domain
	PHAVU_007G001800g	117552	117937	fatty acid binding	molecular_function	Bifunctional inhibitor/plant lipid transfer protein/seed storage helical domain
	PHAVU_007G001900g	119009	127338	integral component of membrane	cellular_component	PA domain
	PHAVU_007G002000g	128174	133089	iron ion binding	molecular_function	Oxoglutarate/iron-dependent dioxygenase
	PHAVU_007G002100g	133505	135484			P-loop containing nucleoside triphosphate hydrolase
	PHAVU_007G002200g	136965	141398	protein dimerization activity	molecular_function	Myc-type, basic helix-loop-helix (bHLH) domain
	PHAVU_007G002300g	141515	148557	integral component of membrane	cellular_component	Fungal lipase-like domain
	PHAVU_007G002400g	163871	167826	plant-type cell wall organization	biological_process	Extensin domain
	PHAVU_007G002500g	172242	178531	cytoplasmic vesicle	cellular_component	ENTH/VHS
	PHAVU_007G002600g	178687	183578	integral component of membrane	cellular_component	Solute carrier family 35 member SLC35F1/F2/F6
	PHAVU_007G002700g	186479	191473	metal ion binding	molecular_function	Zinc finger, CCCH-type
	PHAVU_007G002800g	194871	198526	integral component of membrane	cellular_component	Proton-dependent oligopeptide transporter family
	PHAVU_007G002900g	201437	202399	transcription, DNA-templated	biological_process	AP2/ERF domain
	PHAVU_007G003000g	203684		nucleus	cellular_component	Non-structural maintenance of chromosome element 4, C-terminal
	PHAVU_007G003100g	206212	208152	integral component of membrane	cellular_component	Cytochrome P450
	PHAVU_007G003200g	211667	213619	hydrolase activity	molecular_function	Xaa-Pro dipeptidyl-peptidase-like domain
	PHAVU_007G003300g	214005	218275	defense response to fungus	biological_process	ENT domain
	PHAVU_007G003400g	219970	224700	metal ion binding	molecular_function	Protein adenylyltransferase SelO
	PHAVU_007G003500g	226106	229718	RNA binding	molecular_function	Hyaluronan/mRNA-binding protein
	PHAVU_007G003600g	234003	241418	transcription, DNA-templated	biological_process	Basic-leucine zipper domain
	PHAVU_007G003700g	242239	246371	integral component of membrane	cellular_component	Sugar/inositol transporter
	PHAVU_007G003800g	254287	256386			Protein of unknown function DUF1685
	PHAVU_007G003900g	258299	265474	integral component of membrane	cellular_component	Nucleotide-sugar transporter
	PHAVU_007G004000g	270351	274656	integral component of membrane	cellular_component
	PHAVU_007G004100g	275416	278559			Gemin2/Brr1
	PHAVU_007G004200g	280074	284782	ATP binding	molecular_function	Protein kinase domain
	PHAVU_007G004300g	288124	289640	threonine-type endopeptidase activity	molecular_function	Proteasome, subunit alpha/beta
	PHAVU_007G004400g	292648	298926	integral component of membrane	cellular_component	Ion channel TACAN/TMEM120B
	PHAVU_007G004500g	301618	303912	leucine biosynthetic process	biological_process	2-isopropylmalate synthase LeuA, allosteric (dimerisation) domain
	PHAVU_007G004600g	315939	318403	carboxylic acid metabolic process	biological_process	Pyruvate carboxyltransferase
	PHAVU_007G004700g	319604	325366	nucleus	cellular_component	Nucleolar complex protein 2
	PHAVU_007G004800g	341179	342309	nucleic acid binding	molecular_function	Zinc finger C2H2-type
	PHAVU_007G004900g	343866	377271	integral component of membrane	cellular_component	Glycosyl transferase, family 48
	PHAVU_007G005000g	362086	362310	nucleic acid binding	molecular_function	Ribonuclease H domain
	PHAVU_007G005100g	380031	396066	integral component of membrane	cellular_component	Glycosyl transferase, family 48
	PHAVU_007G005200g	401817	404090
	PHAVU_007G005300g	404277	405303
	PHAVU_007G005400g	406170	409763			Plastid lipid-associated protein/fibrillin conserved domain
	PHAVU_007G005500g	410267	419151			Rab-GTPase-TBC domain
	PHAVU_007G005600g	423251	426342	integral component of membrane	cellular_component	CDP-alcohol phosphatidyltransferase
	PHAVU_007G0057001g	429152	429391	protein serine/threonine phosphatase activity	molecular_function	PPM-type phosphatase domain superfamily
	PHAVU_007G0057000g	429594	431973	metal ion binding	molecular_function	PPM-type phosphatase, divalent cation binding
	PHAVU_007G005800g	434580	437375	protein binding	molecular_function	LIS1 homology motif
	PHAVU_007G005900g	438231	442175	zinc ion binding	molecular_function	Peptidase M1, alanine aminopeptidase/leukotriene A4 hydrolase
	PHAVU_007G006000g	442484	446805	nucleus	cellular_component	ARID DNA-binding domain
	PHAVU_007G006100g	449944	451349	nucleus	cellular_component	High mobility group box domain
	PHAVU_007G006200g	453224	456086	chloroplast thylakoid membrane	cellular_component	Heat shock protein DnaJ, cysteine-rich domain superfamily
	PHAVU_007G006300g	455903	459115	integral component of membrane	cellular_component	Leucine-rich repeat
	PHAVU_007G006400g	460658	465371	ATP binding	molecular_function	Formate-tetrahydrofolate ligase, FTHFS
	PHAVU_007G006500g	467758	471042	integral component of membrane	cellular_component	PMR5 N-terminal domain
	PHAVU_007G006600g	472468	476956	metabolic process	biological_process	Transketolase, N-terminal
	PHAVU_007G006700g	478274	483311	integral component of membrane	cellular_component	UbiA prenyltransferase family
	PHAVU_007G006800g	486168	487974
	PHAVU_007G006900g	492655	493494
	PHAVU_007G007000g	498989	500774
	PHAVU_007G007100g	503681	507050	hydrolase activity, acting on carbon-nitrogen (but not peptide) bonds	molecular_function	Carbon-nitrogen hydrolase
	PHAVU_007G007200g	507900	512041
	PHAVU_007G007300g	516601	520693	ATP binding	molecular_function	Pre-mRNA cleavage complex subunit Clp1, C-terminal
	PHAVU_007G007400g	525181	529469	negative regulation of gluconeogenesis	biological_process	LIS1 homology motif
	PHAVU_007G007500g	530972	531394
	PHAVU_007G007600g	533177	533633
	PHAVU_007G007700g	537501	537971
	PHAVU_007G007800g	539822	546058	protein binding	molecular_function	SET domain
	PHAVU_007G007900g	549760	555617
	PHAVU_007G008000g	556757	560463	iron ion binding	molecular_function	NIF system FeS cluster assembly, NifU, C-terminal
	PHAVU_007G008100g	564171	573532	nucleus	cellular_component	Proteasome component (PCI) domain
	PHAVU_007G008200g	575149	577422	integral component of membrane	cellular_component	ABC transporter-like
	PHAVU_007G008300g	583845	587680	U4/U6 x U5 tri-snRNP complex	cellular_component	Domain of unknown function DUF1115
	PHAVU_007G008400g	589927	592629	metal ion binding	molecular_function	Plant peroxidase
	PHAVU_007G008500g	595326	597122	intramolecular lyase activity	molecular_function	Chalcone isomerase
	PHAVU_007G008600g	599228	601518	intramolecular lyase activity	molecular_function	Chalcone isomerase
	PHAVU_007G008700g	606487	618183
MQTL7.2	PHAVU_007G051600g	4144746	4148483	oxidoreductase activity	molecular_function	Fumarate reductase/succinate dehydrogenase flavoprotein-like, C-terminal domain superfamily
	PHAVU_007G051700g	4151537	4152665	integral component of membrane	cellular_component	Late embryogenesis abundant protein, LEA_2 subgroup
	PHAVU_007G051800g	4169753	4173321	integral component of membrane	cellular_component
	PHAVU_007G051900g	4174781	4176604	ATP binding	molecular_function	Bifunctional kinase-pyrophosphorylase
	PHAVU_007G052000g	4177708	4180464	metal ion binding	molecular_function	Oxoglutarate/iron-dependent dioxygenase
	PHAVU_007G052100g	4190469	4194126	membrane	cellular_component	DnaJ domain
	PHAVU_007G052200g	4196572	4197619	protein binding	molecular_function	Ubiquitin-like domain
	PHAVU_007G052300g	4203835	4205250	protein binding	molecular_function	Ubiquitin-like domain
	PHAVU_007G052400g	4212206	4217197	protein binding	molecular_function	Ubiquitin-like domain
	PHAVU_007G052500g	4226176	4229514	integral component of membrane	cellular_component	Protein kinase domain
	PHAVU_007G052600g	4235671	4237896	protein binding	molecular_function	Ubiquitin-like domain
	PHAVU_007G052700g	4240992	4243466	cytoplasm	cellular_component	PDZ-binding protein, CRIPT
	PHAVU_007G052800g	4246064	4248328	hydrolase activity, hydrolyzing O-glycosyl compounds	molecular_function	Glycoside hydrolase family 16
	PHAVU_007G052900g	4252089	4253791	metal ion binding	molecular_function	Thiazole biosynthetic enzyme Thi4 family
	PHAVU_007G053000g	4256569	4259150	integral component of membrane	cellular_component	Oligosaccharyl transferase complex, subunit OST3/OST6
	PHAVU_007G053100g	4274010	4278015			CRIB domain
	PHAVU_007G053200g	4294527	4299835	regulation of transcription, DNA-templated	biological_process	Homeobox domain
	PHAVU_007G053300g	4302803	4305078	nucleic acid binding	molecular_function	Zinc finger C2H2-type
	PHAVU_007G053400g	4310447	4317182	nucleic acid binding	molecular_function	CID domain
	PHAVU_007G053500g	4324762		integral component of membrane	cellular_component
	PHAVU_007G053600g	4326326	4329241	integral component of membrane	cellular_component	Mitochondrial substrate/solute carrier
	PHAVU_007G053700g	4331143	4344085	ATP binding	molecular_function	Protein kinase domain
	PHAVU_007G053800g	4367800	4369617			The fantastic four family
	PHAVU_007G053900g	4386054	4392165			Putative RNA methyltransferase
	PHAVU_007G054000g	4406116	4410663	ATP binding	molecular_function	SNF2-related domain
	PHAVU_007G054100g	4411483	4414646	protein binding	molecular_function	Leucine-rich repeat
	PHAVU_007G054200g	4417215	4418186	metabolic process	biological_process	Lipase, GDXG, putative histidine active site
	PHAVU_007G054300g	4418463	4419452	metabolic process	biological_process	Alpha/beta hydrolase fold-3
	PHAVU_007G054400g	4420796	4422403	metabolic process	biological_process	Alpha/beta hydrolase fold-3
	PHAVU_007G054500g	4429646	4439041	protein binding	molecular_function	BTB/POZ domain
	PHAVU_007G054600g	4441722	4446563	protein binding	molecular_function	Leucine-rich repeat
	PHAVU_007G054700g	4448446	4449664
	PHAVU_007G054800g	4467368	4474344	regulation of transcription by RNA polymerase II	biological_process	Cyclin, N-terminal
	PHAVU_007G054900g	4476561	4484405	metabolic process	biological_process	AMP-dependent synthetase/ligase
	PHAVU_007G055000g	4486817	4488460	integral component of membrane	cellular_component	Phytocyanin domain
	PHAVU_007G055100g	4490295	4496440	integral component of membrane	cellular_component	Sugar/inositol transporter
	PHAVU_007G055200g	4502388	4504347	integral component of membrane	cellular_component	Sugar/inositol transporter
	PHAVU_007G055300g	4517997	4518266	integral component of membrane	cellular_component
	PHAVU_007G055400g	4518758	4526009	regulation of circadian rhythm	biological_process	Protein time for coffee
	PHAVU_007G055500g	4549143	4551015	integral component of membrane	cellular_component	Sugar/inositol transporter
	PHAVU_007G055600g	4559480	4567518	metal ion binding	molecular_function	Lipoxygenase
	PHAVU_007G055700g	4571641	4574570	heme binding	molecular_function	Cytochrome P450
	PHAVU_007G055800g	4583383	4589672	metal ion binding	molecular_function	Lipoxygenase
	PHAVU_007G055900g	4592393	4593316	photosystem I reaction center	cellular_component	Photosystem I PsaD
	PHAVU_007G056000g	4596405	4598606	metabolic process	biological_process	HAD hydrolase, subfamily IA
	PHAVU_007G056100g	4641212	4644269	transferase activity	molecular_function	Spermidine/spermine synthases
	PHAVU_007G056200g	4655333	4658980	copper ion binding	molecular_function	Copper amine oxidase
	PHAVU_007G056300g	4666783	4667385
	PHAVU_007G056400g	4669941	4673609	copper ion binding	molecular_function	Copper amine oxidase
	PHAVU_007G056500g	4681038	4685200	copper ion binding	molecular_function	Copper amine oxidase
	PHAVU_007G056600g	4685937	4688594	copper ion binding	molecular_function	Copper amine oxidase
	PHAVU_007G056700g	4694517	4698664	membrane	cellular_component	CRAL-TRIO lipid binding domain
	PHAVU_007G056800g	4714421	4715341
	PHAVU_007G056900g	4718360	4722590	metabolic process	biological_process	Aminotransferase class IV
	PHAVU_007G057000g	4728529	4732414	ATP binding	molecular_function	Protein kinase domain
	PHAVU_007G057100g	4740463	4745082	zinc ion binding	molecular_function	Pentatricopeptide repeat
MQTL8.1	PHAVU_008G003400g	396631	398233	hydrolase activity	molecular_function	Fungal lipase-like domain
	PHAVU_008G003500g	409630	414134	integral component of membrane	cellular_component	Proton-dependent oligopeptide transporter family
	PHAVU_008G003600g	417477	421202	carbohydrate metabolic process	biological_process	Transaldolase/Fructose-6-phosphate aldolase
	PHAVU_008G003700g	422453	425996	cytoplasm	cellular_component	Phosphatidylethanolamine-binding, conserved site
	PHAVU_008G003800g	435681	439306	cytoplasm	cellular_component	Phosphatidylethanolamine-binding, conserved site
	PHAVU_008G003900g	446977	453079	integral component of membrane	cellular_component
	PHAVU_008G004000g	455762	458561	integral component of membrane	cellular_component	SNARE associated Golgi protein
	PHAVU_008G004100g	469504	475789	integral component of membrane	cellular_component	Heparan-alpha-glucosaminide N-acetyltransferase, catalytic domain
	PHAVU_008G004200g	477091	481492	ATP binding	molecular_function	WHEP-TRS domain
	PHAVU_008G004300g	482680	485463	protein domain specific binding	molecular_function	14-3-3 protein
	PHAVU_008G004400g	488586	492111	oxidoreductase activity	molecular_function	GroES-like superfamily
	PHAVU_008G004500g	493356	501072	ATP binding	molecular_function	Chaperonin TCP-1, conserved site
	PHAVU_008G004600g	510171	512033	metabolic process	biological_process	Alpha/beta hydrolase fold-3
	PHAVU_008G0047001g	517053	536766	binding	molecular_function	Armadillo-like helical
	PHAVU_008G0047000g	542872	552728	binding	molecular_function	Armadillo-type fold
	PHAVU_008G004800g	553593	559332	cytoplasm	cellular_component	Flavodoxin-like
	PHAVU_008G004900g	560943	563074
	PHAVU_008G005000g	564991	566835
	PHAVU_008G005100g	567603	568537	structural constituent of ribosome	molecular_function	Ribosomal protein PSRP-3/Ycf65
	PHAVU_008G005200g	568983		protein transport	biological_process	Vacuolar protein sorting-associated protein Ist1
	PHAVU_008G005300g	577940	579635	tRNA processing	biological_process	P-loop containing nucleoside triphosphate hydrolase
	PHAVU_008G005400g	586190	588413	structural constituent of ribosome	molecular_function	Ribosomal protein L2
	PHAVU_008G005500g	596737	598263			Lateral organ boundaries, LOB

## Sheet: Table S4
Delineating meta-quantitative trait loci for anthracnose resistance in common bean (Phaseolus vulgaris L .)
		Frontiers in Plant Science
Safoora Shafi1,Dinesh Kumar Saini2, Mohd Anwar Khan1, Vanya Bawa3, Neeraj Choudhary3, Waseem Ali Dar4, Arun K Pandey5, Rajeev Kumar Varshney*6, Reyazul Rouf Mir1*
1Division of Genetics and Plant Breeding, Faculty of Agriculture, SKUAST-Kashmir, Wadura-193201, India
2Department of Plant Breeding and Genetics, Punjab Agricultural University, Ludhiana, Punjab, India
3Division of Genetics & Plant Breeding, Faculty of Agriculture, SKUAST-Jammu, Chatha-180009, J&K, India
4Mountain Agriculture Research and Extension Station, SKUAST-Kashmir, Bandipora, Jammu and Kashmir, India
5College of Life Sciences, China Jiliang University, Hangzhou 310018, China
6State Agricultural Biotechnology Centre, Centre for Crop & Food Innovation, Food Futures Institute, Murdoch University, Murdoch, WA, Australia
*Corresponding author email address: Rajeev.Varshney@murdoch.edu.au; rrmir@skuastkashmir.ac.in
Table S4: List of MTAs from previous GWA studies that co-localized with the MQTLs identified in the present study
References	Races	Significant marker	Chr.	Genomic location (Mb)	Candidate gene (CG)	Function Description	Co-localized MQTL
Banoo et al., 2020	race 73	S1_2981865	1	2.98186			MQTL1.1
Vidigal-Filho et al., 2020	race 65	715640804	1	37.6616	Phvul.001G1332000	No annotated domains	MQTL1.3
Perseguini et al. 2016	race 4	PvM123	1	38.92	Phvul.001G141000	Squamosa promoter binding (SPB) domain	MQTL1.3
Perseguini et al. 2016	race 4	BMc271	1	21.7	Phvul.001G098100	Glyceraldehyde 3-phosphate dehydrogenase, NAD binding domain	MQTL1.3
Vaz Bisneta and Gonçalves‐Vidigal, 2020		G128200, NSSR8	1	35.5			MQTL1.3
Wu et al. 2017		NSSR8	1	36.18	Phvul.001G128200.1	Leucine Rich Repeat (LRR_3) // Reverse transcriptase-like (RVT_3)	MQTL1.3
Bisneta et al. 2021		Pv_3300a	3	0.2743			MQTL3.1
Bisneta et al. 2021		B2	3	0.5748			MQTL3.1
Vaz Bisneta and Gonçalves‐Vidigal, 2020		Pv3_3300a	3	0.27			MQTL3.1
Vidigal Filho et al. 2020	race 9	715649432	4	0.532254	Phvul.004G006800	Nuclear pore complex	MQTL4.1
Vidigal Filho et al. 2020	race 73	715648162	4	1.22424	Phvul.004G012600	Serine-threonine protein kinase	MQTL4.1
Banoo et al. 2020	race 513	S4_1359293	4	1.35929			MQTL4.1
Banoo et al. 2020	race 513	S4_1359297	4	1.3593			MQTL4.1
Banoo et al. 2020	race 513	S4_1359303	4	1.3593			MQTL4.1
Banoo et al. 2020	race 513	S4_1428828	4	1.42883	Phvul.004G012801	Lucien Rich Repeat	MQTL4.1
Banoo et al. 2020	race 513	S4_1428813	4	1.42881	Phvul.004G012801	Lucien Rich Repeat	MQTL4.1
Banoo et al. 2020	race 3	S4_1428852	4	1.42885	Phvul.004G012801	Lucien Rich Repeat	MQTL4.1
Banoo et al. 2020	race 3	S4_1428794	4	1.42879			MQTL4.1
Banoo et al. 2020	race 3	S4_1428792	4	1.42879			MQTL4.1
Banoo et al. 2020	race 3	S4_1627874	4	1.62787			MQTL4.1
Banoo et al. 2020	race 3	S4_1317160	4	1.31716			MQTL4.1
Zuiderveen et al. 2016	7	ss715642306	4	0.44	Phvul.004G005800	Cytochrome P450	MQTL4.1
Zuiderveen et al. 2016	7	ss715649436	4	0.48	Phvul.004G006300	Cytochrome P450	MQTL4.1
Zuiderveen et al. 2016	109	ss715649432	4	0.53	Phvul.004G006800	Glycoprotein gp210 component of the nuclear pore complex	MQTL4.1
Almeida et al. 2021	65	ss715649427	4	0.53512			MQTL4.1
Bisneta et al. 2021		ss715642306 Race_7 Race_9	4	0.373157			MQTL4.1
Bisneta et al. 2021		KASP152 Co-3	4	0.430311			MQTL4.1
Bisneta et al. 2021		Pv_CTT001 Co-3	4	0.458859			MQTL4.1
Bisneta et al. 2021		ss715649432 Race_109	4	0.473538			MQTL4.1
Bisneta et al. 2021		SW12 Co-3	4	0.589909			MQTL4.1
Bisneta et al. 2021		NSSR234 Race_81	4	0.618293			MQTL4.1
Bisneta et al. 2021		SNP04_1022546	4	1.28649			MQTL4.1
Bisneta et al. 2021		g2467 Co-16	4	1.53717			MQTL4.1
Vaz Bisneta and Gonçalves‐Vidigal, 2020		G015600	4	1.537-1.849			MQTL4.1
Vaz Bisneta and Gonçalves‐Vidigal, 2020		G015000	4	1.537-1.849		NBS-LRR proteins	MQTL4.1
Vaz Bisneta and Gonçalves‐Vidigal, 2020		G015100	4	1.537-1.849		NBS-LRR proteins	MQTL4.1
Vaz Bisneta and Gonçalves‐Vidigal, 2020		G015732	4	1.537-1.849		NBS-LRR proteins	MQTL4.1
Vaz Bisneta and Gonçalves‐Vidigal, 2020		G016000	4	1.537-1.849		NBS-LRR proteins	MQTL4.1
Vaz Bisneta and Gonçalves‐Vidigal, 2020		G016300	4	1.537-1.849		NBS-LRR proteins	MQTL4.1
Vaz Bisneta and Gonçalves‐Vidigal, 2020		G016400	4	1.537-1.849		NBS-LRR proteins	MQTL4.1
Vaz Bisneta and Gonçalves‐Vidigal, 2020		G016532	4	1.537-1.849		NBS-LRR proteins	MQTL4.1
Vaz Bisneta and Gonçalves‐Vidigal, 2020		G016900	4	1.537-1.849		NBS-LRR proteins	MQTL4.1
Wu et al. 2017		NSSR234	4	0.67	Cluster 8	Kinases	MQTL4.1
Costa et al 2020		ss715649437	4	0.575006			MQTL4.1
Costa et al. 2020		ss715646889	4	1.13447			MQTL4.1
Costa et al. 2020		ss715646891	4	1.14794			MQTL4.1
Costa et al. 2020		ss715646892	4	1.15585			MQTL4.1
Costa et al. 2020		ss715646893	4	1.16572			MQTL4.1
Costa et al. 2020		ss715646910	4	1.50348			MQTL4.1
Vaz Bisneta and Gonçalves‐Vidigal, 2020		G136100	4	43.429-48			MQTL4.2
Bisneta et al. 2021		NSSR73 Race_81	5			NBS-LRR proteins	MQTL5.1
Vaz Bisneta and Gonçalves‐Vidigal, 2020		G014200	5	0.758-1.75			MQTL5.1
Wu et al 2017		NSSR73	5	1.7	Phvul.005G020300.1	NBS-LRR proteins	MQTL5.1
Perseguini et al. 2016	race 4	scaffold00021_89379	7	0.453346	Phvul.007G006200	SF22 - PROTEIN SSU-2, ISOFORM B	MQTL7.1
Vaz Bisneta and Gonçalves‐Vidigal, 2020		G000800	7			Heat shock protein binding	MQTL7.1
Vaz Bisneta and Gonçalves‐Vidigal, 2020		G004200	7	3.4-6.9		Kinases	MQTL7.1
Vaz Bisneta and Gonçalves‐Vidigal, 2020		G043500	7			Kinases	MQTL7.2
Burt et al. 2015		sc00089ln640327_372918	8	0.497385		NBS-LRR proteins	MQTL8.1
Burt et al. 2015		sc00101ln599358_4090	8	5.15062			MQTL8.1
Refrences
Almeida, C.P.d., Paulino, J.F.dC., Barbosa, C.C.F., Gonc¸alves, Gd.M.C., Fritsche-Neto, R., Carbonell, S.A.M. et al. (2021). Genome-wide association mapping reveals race-specific SNP markers associated with anthracnose resistance in carioca common beans. PLoS. ONE. 16(5):e0251745. https://doi.org/ 10.1371/journal.pone.0251745
Banoo, A., Nabi, A., Rasool, R.S., Mahiya-Farooq, Shah, M.D., Ahmad, M. et al. (2020). North-Western Himalayan Common Beans: Population Structure and Mapping of Quantitative Anthracnose Resistance Through Genome Wide Association Study. Front. Plant. Sci. 11:1. https://doi.org/10.3389/fpls.2020.00001
Bisneta, M.V., Gonçalves-Vidigal, M.C., VidigalFilho, P.S., Elias, J.C.F., Valentini, G., Lima, L.R.L., Gepts, P. (2021). New genomic regions for resistance to anthracnose (Colletotrichumlindemuthianum) through GBS-based genome-wide association study in common bean (Phaseolus vulgaris). N. a. J. Adv. Res. 12(1):020-040.
Burt, A.J., William, H.M., Perry, G., Khanal, R., Pauls, K.P., Kelly, J.D. et al., (2015). Candidate Gene Identification with SNP Marker-Based Fine Mapping of Anthracnose Resistance Gene Co-4 in Common Bean. PLoS. ONE. 10(10):e0139450.
Costa, L.C., Nalin, R.S., Dias, M.A., Ferreira, M.E., Song, Q., Pastor-Corrales, M.A., de Souza, E.A. et al. (2021). Different loci control resistance to different isolates of the same race of Colletotrichum lindemuthianum in common bean. Theor. Appl. Genet. 134(2):543–556.
Perseguini, J.M.K.C., Oblessuc, P.R., Rosa, J.R.B.F., Gomes, K.A., Chiorato, A.F., Carbonell, S.A.M., Benchimol-Reis, L.L. (2016). Genome-wide association studies of anthracnose and angular leaf spot resistance in common bean (Phaseolus vulgaris L.). PLoS One 11(3):e0150506.
Vaz Bisneta, M., Gonçalves‐Vidigal, M.C. (2020). Integration of anthracnose resistance loci and RLK and NBS‐LRR‐encoding genes in the Phaseolus vulgaris L. genome. Crop Sci 60(6):2901-2918.
Vidigal Filho, P.S., Gonc¸alves-Vidigal, M.C., Bisneta, M.V., Souza, V.B., Gilio, T.A.S., Calvi, A.A. et al. (2020). Genome wide association study of resistance to the anthracnose and angular leaf spot diseases in Brazilian Mesoamerican and Andean common bean cultivars. Crop Sci. 12:440–7.
Wu, J., Zhu, J., Wang, L. and Wang, S. (2017). Genome-Wide Association Study Identifies NBS-LRR-Encoding Genes Related with Anthracnose and Common Bacterial Blight in the Common Bean. Front. Plant Sci. 8:1398. doi: 10.3389/fpls.2017.01398
Zuiderveen, G.H., Padder, B.A., Kamfwa, K., Song, Q., Kelly, J.D. (2016). Genome-Wide Association Study of Anthracnose Resistance in Andean Beans (Phaseolus vulgaris). PLoS ONE 11(6):e0156391. doi:10.1371/journal.pone.0156391
